# Supplementary material for: σ54-dependent regulome in Desulfovibrio vulgaris Hildenborough
Source: BMC Genomics. 2015 Nov 10;16:919. doi: 10.1186/s12864-015-2176-y (PMC4641369; doi:10.1186/s12864-015-2176-y)
Supplement: Additional file 1: — EBP taxonomic distribution. (XLSX 78 kb) [file 12864_2015_2176_MOESM1_ESM.xlsx]

## Sheet: EBP distribution
Genome	Number of EBPs	Genome size	Relative EBP quantity	Notes
Sorangium cellulosum 'So ce 56'	79	13033779	6.06117e-06	Aerobic Deltaproteobacteria
Myxococcus xanthus DK 1622	54	9139763	5.90825e-06	Aerobic Deltaproteobacteria
Haliangium ochraceum DSM 14365	47	9446314	4.97549e-06	Aerobic Deltaproteobacteria
Plesiocystis pacifica SIR-1	30	10587646	2.83349e-06	Aerobic Deltaproteobacteria
Stigmatella aurantiaca DW4/3-1	53	10265408	5.16297e-06	Aerobic Deltaproteobacteria
Bdellovibrio bacteriovorus HD100	15	3782950	3.96516e-06	Aerobic Deltaproteobacteria
Desulfovibrio vulgaris Hildenborough	37	3773159	9.80611e-06	Anaerobic Deltaproteobacteria
Desulfomonile tiedjei DCB-1, DSM 6799	74	6457383	1.14598e-05	Anaerobic Deltaproteobacteria
Desulfomicrobium baculatum DSM 4028	41	3942657	1.03991e-05	Anaerobic Deltaproteobacteria
Desulfovibrio vulgaris str. DP4	37	3661391	1.01054e-05	Anaerobic Deltaproteobacteria
Desulfovibrio vulgaris str. Miyazaki F	40	4040304	9.90025e-06	Anaerobic Deltaproteobacteria
Desulfobacterium autotrophicum HRM2	54	5657782	9.54438e-06	Anaerobic Deltaproteobacteria
Geobacter lovleyi SZ	38	3994874	9.51219e-06	Anaerobic Deltaproteobacteria
Desulfobulbus propionicus Lindhorst, DSM 2032	35	3805809	9.19647e-06	Anaerobic Deltaproteobacteria
Geobacter sp. FRC-32	39	4304501	9.06028e-06	Anaerobic Deltaproteobacteria
Desulfohalobium retbaense DSM 5692	25	2909567	8.59234e-06	Anaerobic Deltaproteobacteria
Desulfuromonas spp.	59	7016029	8.40932e-06	Anaerobic Deltaproteobacteria
Desulfuromonas acetoxidans DSM 684	32	3828328	8.35874e-06	Anaerobic Deltaproteobacteria
Geobacter bemidjiensis Bem	38	4615150	8.23375e-06	Anaerobic Deltaproteobacteria
Geobacter uraniumreducens Rf4	42	5136364	8.17699e-06	Anaerobic Deltaproteobacteria
Desulfovibrio desulfuricans G20	30	3730232	8.0424e-06	Anaerobic Deltaproteobacteria
Geobacter sp. M21	38	4745806	8.00707e-06	Anaerobic Deltaproteobacteria
Geobacter sulfurreducens PCA	30	3814139	7.86547e-06	Anaerobic Deltaproteobacteria
Desulfovibrio magneticus RS-1	40	5315620	7.52499e-06	Anaerobic Deltaproteobacteria
Geobacter metallireducens GS-15	30	4011182	7.47909e-06	Anaerobic Deltaproteobacteria
Desulfobacca acetoxidans DSM 11109	22	3281917	6.7034e-06	Anaerobic Deltaproteobacteria
Syntrophus aciditrophicus SB	21	3179300	6.60523e-06	Anaerobic Deltaproteobacteria
Desulfatibacillum alkenivorans AK-01	42	6517073	6.44461e-06	Anaerobic Deltaproteobacteria
Pelobacter propionicus DSM 2379	27	4241119	6.36624e-06	Anaerobic Deltaproteobacteria
Syntrophobacter fumaroxidans MPOB	31	4990251	6.21211e-06	Anaerobic Deltaproteobacteria
Desulfotalea psychrophila LSv54	22	3659634	6.01153e-06	Anaerobic Deltaproteobacteria
Pelobacter carbinolicus str. DSM 2380	21	3665893	5.72848e-06	Anaerobic Deltaproteobacteria
Desulfovibrio piger ATCC 29098	16	2846728	5.62049e-06	Anaerobic Deltaproteobacteria
Desulfovibrio salexigens DSM 2638	24	4289847	5.59461e-06	Anaerobic Deltaproteobacteria
Desulfovibrio desulfuricans subsp. desulfuricans str. ATCC 27774	14	2873437	4.87221e-06	Anaerobic Deltaproteobacteria
Lawsonia intracellularis PHE/MN1-00	6	1719014	3.49037e-06	Anaerobic Deltaproteobacteria
Hippea maritima MH2, DSM 10411	2	1652267	1.21046e-06	Anaerobic Deltaproteobacteria
Anaeromyxobacter sp. K	43	5061632	8.49528e-06	Anaerobic Deltaproteobacteria
Anaeromyxobacter dehalogenans 2CP-C	40	5013479	7.97849e-06	Anaerobic Deltaproteobacteria
Anaeromyxobacter dehalogenans 2CP-1	39	5029329	7.75451e-06	Anaerobic Deltaproteobacteria
Candidatus Desulfococcus oleovorans Hxd3	23	3944167	5.8314e-06	Anaerobic Deltaproteobacteria
Thermodesulfatator indicus CIR29812, DSM 15286	18	2333071	7.71515e-06
Thermodesulfovibrio yellowstonii DSM 11347	15	2003803	7.48577e-06
Caldithrix abyssi LF13, DSM 13497	35	4886573	7.16248e-06
Clostridium difficile QCD-32g58	29	4108089	7.05924e-06
Desulfitobacterium hafniense Y51	40	5727534	6.98381e-06
Clostridium sp. OhILAs	21	3123558	6.7231e-06
Desulfitobacterium hafniense DCB-2	35	5279134	6.62988e-06
Blattabacterium sp. (Blattella germanica) str. Bge	4	636850	6.28091e-06
Blattabacterium sp. (Periplaneta americana) str. BPLAN	4	640442	6.24569e-06
Clostridium difficile QCD-97b34	25	4055119	6.16505e-06
Clostridium difficile QCD-76w55	26	4355044	5.97009e-06
Clostridium difficile R20291	25	4191339	5.96468e-06
Thermosinus carboxydivorans Nor1	17	2889774	5.88281e-06
Clostridium difficile CD196	24	4110554	5.83863e-06
Thioalkalivibrio sp. HL-EbGR7	20	3464554	5.77275e-06
Clostridium difficile QCD-63q42	25	4426303	5.64805e-06
Clostridium difficile QCD-37x79	24	4293436	5.58993e-06
Clostridium difficile 630	24	4298133	5.58382e-06
Bacillus coagulans 36D1	16	2941017	5.44029e-06
Calditerrivibrio nitroreducens Yu37-1, DSM 19672	12	2216552	5.41381e-06
Bacillus tusciae DSM 2912	18	3384766	5.31795e-06
Endoriftia persephone 'Hot96_1+Hot96_2'	17	3203254	5.3071e-06
Pelotomaculum thermopropionicum SI	16	3025375	5.2886e-06
Denitrovibrio acetiphilus DSM 12809	17	3222077	5.2761e-06
Desulfotomaculum reducens MI-1	19	3608104	5.26592e-06
Azoarcus sp. BH72	23	4376040	5.25589e-06
Hydrogenobacter thermophilus TK-6	9	1743135	5.16311e-06
Persephonella marina EX-H1	10	1983966	5.04041e-06
Carboxydothermus hydrogenoformans Z-2901	12	2401520	4.99684e-06
Hydrogenivirga sp. 128-5-R1-1	15	3038240	4.93707e-06
Oceanospirillum sp. MED92	19	3873219	4.90548e-06
Alkalilimnicola ehrlichei MLHE-1	16	3275944	4.88409e-06
Azotobacter vinelandii	26	5342210	4.8669e-06
Vibrio parahaemolyticus AQ3810	28	5771228	4.85165e-06
Azotobacter vinelandii AvOP	26	5365318	4.84594e-06
Natranaerobius thermophilus JW/NM-WN-LF	15	3191453	4.70005e-06
Thermocrinis albus DSM 14484	7	1500577	4.66487e-06
Idiomarina loihiensis L2TR	13	2839318	4.57856e-06
Marinomonas sp. MWYL1	23	5100344	4.5095e-06
Beggiatoa sp. SS	6	1334168	4.49718e-06
Dechloromonas aromatica RCB	20	4501104	4.44335e-06
Spirochaeta caldaria H1, DSM 7334	14	3172141	4.41342e-06
Vibrio cholerae RC385	16	3634985	4.40167e-06
Aquifex aeolicus VF5	7	1590791	4.40033e-06
Methylobacillus flagellatus KT	13	2971517	4.37487e-06
Thioalkalivibrio sp. K90mix	13	2985056	4.35503e-06
Pseudomonas mendocina ymp	22	5072807	4.33685e-06
Halanaerobium praevalens DSM 2228	10	2309262	4.33039e-06
Deferribacter desulfuricans SSM1	11	2542933	4.32571e-06
Spirochaeta thermophila DSM 6578	11	2550676	4.31258e-06
Marinomonas sp. MED121	22	5121076	4.29597e-06
Brevibacillus brevis NBRC 100599	27	6296436	4.28814e-06
Sulfurihydrogenibium azorense Az-Fu1	7	1640877	4.26601e-06
Acidithiobacillus ferrooxidans ATCC 53993	12	2885038	4.15939e-06
Pseudomonas putida GB-1	25	6078430	4.1129e-06
Flexistipes sinusarabici MAS10, DSM 4947	10	2435106	4.1066e-06
Colwellia psychrerythraea 34H	22	5373180	4.09441e-06
Thermoanaerobacter tengcongensis MB4	11	2689445	4.09006e-06
Syntrophomonas wolfei subsp. wolfei str. Goettingen	12	2936195	4.08692e-06
Nanoarchaeum equitans Kin4-M	2	490885	4.07427e-06
Pseudomonas aeruginosa C3719	25	6146998	4.06703e-06
Vibrio cholerae 623-39	16	3975259	4.02489e-06
Pseudomonas aeruginosa PACS2	26	6492423	4.00467e-06
Pseudomonas aeruginosa PAO1	25	6264404	3.9908e-06
Clostridium botulinum F str. Langeland	16	4012918	3.98712e-06
Pseudomonas aeruginosa UCBPP-PA14	26	6537648	3.97697e-06
Pseudomonas aeruginosa 2192	27	6826253	3.95532e-06
Chlorobium ferrooxidans DSM 13031	10	2538957	3.93863e-06
Pseudomonas aeruginosa LESB58	26	6601757	3.93835e-06
Vibrio sp. Ex25	20	5089025	3.93003e-06
Clostridium sporogenes ATCC 15579	16	4102225	3.90032e-06
Clostridium botulinum B1 str. Okra	16	4107013	3.89578e-06
Acidobacteria bacterium Ellin345	22	5650368	3.89355e-06
Clostridium botulinum A str. ATCC 19397	15	3863450	3.88254e-06
Methylibium petroleiphilum PM1	18	4643639	3.87627e-06
Vibrio alginolyticus 12G01	20	5160431	3.87565e-06
Vibrio parahaemolyticus RIMD 2210633	20	5165770	3.87164e-06
Nitrosococcus halophilus Nc4	16	4145260	3.85983e-06
Alkaliphilus metalliredigenes QYMF	19	4929566	3.85429e-06
Pseudomonas aeruginosa PA7	25	6588339	3.79458e-06
Salmonella enterica subsp. enterica serovar Typhi str. AG3	18	4751206	3.78851e-06
Thiobacillus denitrificans	11	2909809	3.78032e-06
Halorhodospira halophila SL1	10	2678452	3.7335e-06
Vibrio cholerae B33	15	4026835	3.72501e-06
Clostridium botulinum A str. Hall	14	3760560	3.72285e-06
Vibrio cholerae V51	14	3782275	3.70148e-06
Vibrio cholerae NCTC 8457	15	4063388	3.6915e-06
Pseudomonas putida F1	22	5959964	3.6913e-06
Thermoanaerobacter italicus Ab9	9	2451061	3.67188e-06
Leptothrix cholodnii SP-6	18	4909403	3.66643e-06
Thermoanaerobacter ethanolicus X514	9	2457259	3.66262e-06
Salmonella enterica subsp. enterica serovar Typhi str. 404ty	17	4676097	3.63551e-06
Burkholderia multivorans CGD1	24	6621721	3.62444e-06
Vibrio cholerae MZO-2	14	3862985	3.62414e-06
Vibrio cholerae MZO-3	15	4146039	3.61791e-06
Clostridium botulinum A2 str. Kyoto	15	4155278	3.60987e-06
Azoarcus sp. EbN1	17	4727255	3.59617e-06
Clostridium botulinum A str. ATCC 3502	14	3903260	3.58675e-06
Pseudomonas syringae pv. tomato T1	22	6145942	3.5796e-06
Pseudomonas entomophila L48	21	5888780	3.5661e-06
Pseudomonas putida KT2440	22	6181863	3.5588e-06
Clostridium botulinum Bf	15	4217754	3.5564e-06
Vibrio cholerae M66-2	14	3938905	3.55429e-06
Vibrio cholerae 2740-80	14	3945478	3.54837e-06
Enterobacter lignolyticus SCF1 (draft)	17	4794854	3.54547e-06
Geobacillus sp. Y412MC61	13	3667901	3.54426e-06
Vibrio cholerae MJ-1236	15	4236368	3.54077e-06
Pseudomonas fluorescens Pf-5	25	7074893	3.53362e-06
Clostridium botulinum Ba4 str. 657	15	4257769	3.52297e-06
Vibrio cholerae V52	14	3974495	3.52246e-06
Burkholderia dolosa AUO158	22	6247594	3.52136e-06
Pseudomonas syringae pv. tomato str. DC3000	23	6538260	3.51776e-06
Vibrio vulnificus CMCP6	18	5126797	3.51096e-06
Clostridium beijerincki NCIMB 8052	21	6000632	3.49963e-06
Methylacidiphilum infernorum V4	8	2287145	3.49781e-06
Halothiobacillus neapolitanus c2	9	2582886	3.48447e-06
Marinobacter sp. ELB17	17	4894744	3.47311e-06
Clostridium botulinum NCTC 2916	14	4031357	3.47278e-06
Vibrio cholerae O1 biovar eltor str. N16961	14	4033464	3.47096e-06
Hahella chejuensis KCTC 2396	25	7215267	3.46488e-06
Pseudomonas putida W619	20	5774330	3.46361e-06
Shewanella benthica KT99	15	4351589	3.44702e-06
Thiothrix nivea DSM 5205	16	4645793	3.44398e-06
Escherichia coli B	16	4651448	3.43979e-06
Pseudomonas syringae pv. phaseolicola 1448A	21	6112448	3.43561e-06
Vibrio cholerae MO10	14	4079046	3.43218e-06
Edwardsiella tarda EIB202	13	3804166	3.41731e-06
Pseudomonas fluorescens Pf0-1	22	6438405	3.417e-06
Magnetococcus sp. MC-1	16	4719581	3.39013e-06
Vibrio cholerae O395	14	4132319	3.38793e-06
Geobacillus sp. G11MC16	12	3545187	3.38487e-06
Vibrio cholerae 1587	14	4137501	3.38368e-06
Pelodictyon luteolum DSM 273	8	2364842	3.38289e-06
Salmonella enterica subsp. enterica serovar Saintpaul str. SARA23	16	4785870	3.34317e-06
Vibrio shilonii AK1	19	5701826	3.33227e-06
Geobacillus thermodenitrificans NG80-2	12	3608012	3.32593e-06
Burkholderia ubonensis Bu	23	6932532	3.31769e-06
Shewanella frigidimarina NCIMB 400	16	4845257	3.3022e-06
Shewanella denitrificans OS217	15	4545906	3.29967e-06
Clostridium botulinum A3 str. Loch Maree	14	4259691	3.28662e-06
Escherichia coli 'BL21-Gold(DE3)pLysS AG'	15	4570938	3.2816e-06
Thauera sp. MZ1T	15	4574586	3.27899e-06
Escherichia coli B7A	17	5202558	3.26762e-06
Sulfurihydrogenibium sp. YO3AOP1	6	1838442	3.26363e-06
Shewanella sediminis HAW-EB3	18	5517674	3.26224e-06
Escherichia coli SECEC SMS-3-5	17	5215377	3.25959e-06
Shewanella loihica PV-4	15	4602594	3.25903e-06
Shewanella amazonensis SB2B	14	4306142	3.25117e-06
Methylovorus sp. SIP3-4	10	3082007	3.24464e-06
Cupriavidus taiwanensis	21	6480972	3.24025e-06
Escherichia coli B str. REL606	15	4629812	3.23987e-06
Escherichia coli 536	16	4938920	3.23957e-06
Shewanella sp ANA-3	17	5251146	3.23739e-06
Congregibacter litoralis KT71	14	4328100	3.23468e-06
Escherichia coli str. K-12 substr. MG1655	15	4639675	3.23299e-06
Vibrio vulnificus YJ016	17	5260086	3.23189e-06
Salmonella typhimurium LT2	16	4951371	3.23143e-06
Escherichia coli HS	15	4643538	3.2303e-06
Escherichia coli W3110	15	4646332	3.22835e-06
Pseudomonas fluorescens SBW25	23	7147633	3.21785e-06
Vibrio splendidus LGP32	16	4974818	3.2162e-06
Planctomyces maris DSM 8797	25	7777997	3.2142e-06
Pseudoalteromonas tunicata D2	16	4982425	3.21129e-06
Hydrogenobaculum sp. Y04AAS1	5	1559514	3.20613e-06
Salmonella enterica subsp. enterica serovar Enteritidis str. P125109	15	4685848	3.20113e-06
Salmonella enterica subsp. enterica serovar Kentucky str. CDC 191	15	4696566	3.19382e-06
Escherichia coli IAI1	15	4700560	3.19111e-06
Shewanella sp MR-4	15	4706287	3.18723e-06
Shewanella sp W3-18-1	15	4708380	3.18581e-06
Rhodobacter sphaeroides KD131	15	4711139	3.18394e-06
Rhodospirillum rubrum ATCC 11170	14	4406557	3.17708e-06
Burkholderia cenocepacia PC184	22	6927835	3.1756e-06
Marinobacter algicola DG893	14	4413003	3.17244e-06
Salmonella enterica subsp. enterica serovar Heidelberg str. SL486	15	4728232	3.17243e-06
Polaromonas naphthalenivorans CJ2	17	5366143	3.16801e-06
Citrobacter koseri ATCC BAA-895	15	4735357	3.16766e-06
Aeromonas hydrophila subsp. hydrophila ATCC 7966	15	4744448	3.16159e-06
Burkholderia cenocepacia AU 1054	23	7279116	3.15972e-06
Parabacteroides merdae ATCC 43184	14	4431877	3.15893e-06
Methylotenera mobilis JLW8	8	2547570	3.14025e-06
Clostridium tetani E88	9	2873333	3.13225e-06
Salmonella enterica subsp. enterica serovar Hadar str. RI_05P066	15	4793325	3.12935e-06
Nitrosococcus oceani ATCC 19707	11	3522111	3.12313e-06
Pseudomonas syringae pv. syringae B728a	19	6093698	3.11798e-06
Burkholderia phymatum STM815	27	8676562	3.11183e-06
Salmonella enterica subsp. enterica serovar Agona str. SL483	15	4836638	3.10133e-06
Escherichia coli APEC O1	17	5497653	3.09223e-06
Roseovarius sp. TM1035	13	4209812	3.08802e-06
Escherichia coli 101-1	15	4880382	3.07353e-06
Escherichia coli F11	16	5206906	3.07284e-06
Geobacillus kaustophilus HTA426	11	3592666	3.06179e-06
Escherichia coli CFT073	16	5231428	3.05844e-06
Escherichia coli BW2952	14	4578159	3.058e-06
Psychromonas sp. CNPT3	9	2945265	3.05575e-06
Paracoccus denitrificans PD1222	16	5236194	3.05565e-06
Burkholderia ambifaria MEX-5	24	7855467	3.0552e-06
Burkholderia multivorans CGD2	20	6554147	3.0515e-06
Prosthecochloris vibrioformis DSM 265	6	1966858	3.05055e-06
Burkholderia multivorans CGD2M	20	6564368	3.04675e-06
Rhodobacter sphaeroides 2.4.1	14	4603060	3.04146e-06
Escherichia coli 53638	17	5590243	3.04101e-06
Ferrimonas balearica PAT, DSM 9799	13	4279159	3.03798e-06
Shewanella woodyi ATCC 51908	18	5935403	3.03265e-06
Salmonella enterica subsp. enterica serovar Newport str. SL317	15	4948011	3.03152e-06
Methylococcus capsulatus str. Bath	10	3304561	3.02612e-06
Salmonella enterica subsp. enterica serovar Kentucky str. CVM29188	16	5295312	3.02154e-06
Shewanella putrefaciens CN-32	14	4659220	3.00479e-06
Ralstonia pickettii 12J	16	5325729	3.00428e-06
Allochromatium vinosum DSM 180	11	3669074	2.99803e-06
Ralstonia eutropha JMP134	22	7342978	2.99606e-06
Salmonella enterica subsp. enterica serovar Newport str. SL254	15	5007719	2.99538e-06
Escherichia coli str. K-12 substr. DH10B	14	4686137	2.98754e-06
Shigella dysenteriae 1012	9	3013140	2.98692e-06
Escherichia coli UMN026	16	5358200	2.98608e-06
Burkholderia cenocepacia HI2424	23	7702840	2.98591e-06
Escherichia albertii TW07627	14	4698533	2.97965e-06
Salmonella enterica subsp. enterica serovar Weltevreden str. HI_N05-537	15	5047463	2.97179e-06
Ralstonia eutropha H16	22	7416678	2.96629e-06
Thermoanaerobacter ethanolicus ATCC 33223	7	2362816	2.96257e-06
Vibrio harveyi HY01	16	5400985	2.96242e-06
Escherichia coli C str. ATCC 8739	14	4746218	2.94972e-06
Photobacterium profundum 3TCK	18	6107610	2.94714e-06
Salmonella enterica subsp. enterica serovar Typhi str. E00-7866	14	4760021	2.94116e-06
Vibrio angustum S14	15	5101447	2.94034e-06
Salmonella enterica subsp. enterica serovar Schwarzengrund str. SL480	14	4761576	2.9402e-06
Roseovarius sp. 217	14	4762632	2.93955e-06
Burkholderia multivorans ATCC 17616	21	7176232	2.92633e-06
Burkholderia cepacia AMMD	22	7528567	2.9222e-06
Shewanella sp MR-7	14	4799109	2.91721e-06
Acetohalobium arabaticum Z-7288, DSM 5501	7	2401616	2.9147e-06
Burkholderia sp. H160	23	7893354	2.91384e-06
Salmonella enterica subsp. enterica serovar Schwarzengrund str. CVM19633	14	4823887	2.90222e-06
Escherichia coli E22	16	5516160	2.90057e-06
Shewanella pealeana ATCC 700345	15	5174581	2.89879e-06
Rhodobacter sphaeroides ATCC 17029	13	4489380	2.89572e-06
Chlorobium limicola DSM 245	8	2763181	2.89521e-06
Vibrio fischeri MJ11	13	4503336	2.88675e-06
Burkholderia cenocepacia MC0-3	23	7971389	2.88532e-06
Reinekea sp. MED297	13	4506331	2.88483e-06
Thiomicrospira crunogena XCL-2	7	2427734	2.88335e-06
Salmonella enterica subsp. enterica serovar Paratyphi B str. SPB7	14	4858887	2.88132e-06
Tolumonas auensis DSM 9187	10	3471292	2.88077e-06
Burkholderia ambifaria MC40-6	22	7642536	2.87863e-06
Moritella sp. PE36	15	5223088	2.87186e-06
Shewanella halifaxensis HAW-EB4	15	5226917	2.86976e-06
Escherichia coli 55989	15	5227344	2.86953e-06
Burkholderia mallei SAVP1	15	5232401	2.86675e-06
Salmonella enterica subsp. enterica serovar Paratyphi C strain RKS4594	14	4888494	2.86387e-06
Burkholderia oklahomensis C6786	20	6987607	2.86221e-06
Vibrio sp. MED222	14	4891901	2.86187e-06
Burkholderia vietnamiensis G4	24	8391070	2.86018e-06
Escherichia coli E24377A	15	5249288	2.85753e-06
Pseudomonas stutzeri A1501	13	4567418	2.84625e-06
Burkholderia oklahomensis EO147	20	7047157	2.83802e-06
Salmonella enterica subsp. enterica serovar Paratyphi A str. AKU_12601	13	4581797	2.83731e-06
Salmonella enterica subsp. enterica serovar Paratyphi A str. ATCC 9150	13	4585229	2.83519e-06
Salmonella enterica subsp. enterica serovar Choleraesuis str. SC-B67	14	4944000	2.83172e-06
Escherichia coli B171	15	5299753	2.83032e-06
Candidatus Accumulibacter phosphatis clade IIA str. UW-1	15	5306133	2.82692e-06
Escherichia coli ED1a	15	5329142	2.81471e-06
Treponema denticola ATCC 35405	8	2843201	2.81373e-06
Salmonella enterica subsp. enterica serovar Heidelberg str. SL476	14	4983515	2.80926e-06
Enterococcus faecium DO	8	2848380	2.80861e-06
Vibrio cholerae MAK 757	11	3917446	2.80795e-06
Vibrio fischeri ES114	12	4273718	2.80786e-06
Symbiobacterium thermophilum IAM 14863	10	3566135	2.80416e-06
Gemmatimonas aurantiaca T-27	13	4636964	2.80356e-06
Burkholderia phytofirmans PsJN	23	8214658	2.79987e-06
Salmonella enterica subsp. enterica serovar Gallinarum str. 287/91	13	4658697	2.79048e-06
Salmonella enterica subsp. enterica serovar Typhi str. M223	14	5029086	2.78381e-06
Shewanella piezotolerans WP3	15	5396476	2.77959e-06
Escherichia coli O111:H- str. 11128	16	5766081	2.77485e-06
Erythrobacter sp. NAP1	9	3265346	2.75622e-06
Citrobacter rodentium ICC168	15	5444283	2.75518e-06
Klebsiella variicola At-22	15	5458505	2.74801e-06
Clostridium novyi NT	7	2547720	2.74755e-06
Bacillus megaterium DSM319	14	5097447	2.74647e-06
Pirellula staleyi DSM 6068	17	6196199	2.74362e-06
Klebsiella pneumoniae NTUH-K2044	15	5472672	2.74089e-06
Escherichia coli O26:H11 str. 11368	16	5851458	2.73436e-06
Salmonella enterica subsp. enterica serovar Typhi str. E98-2068	13	4759270	2.73151e-06
Burkholderia thailandensis MSMB43	19	6956166	2.73139e-06
Escherichia coli IAI39	14	5132068	2.72795e-06
Escherichia coli SE11	14	5155626	2.71548e-06
Bacteroides dorei DSM 17855	15	5.52699e+06	2.71395e-06
Escherichia coli S88	14	5166121	2.70996e-06
Escherichia coli UTI89	14	5179971	2.70272e-06
Zymomonas mobilis subsp. mobilis ZM4	6	2223497	2.69845e-06
Zymomonas mobilis subsp. mobilis NCIB 11163	6	2223520	2.69842e-06
Spirochaeta coccoides SPN1, DSM 17374	6	2225188	2.6964e-06
Vibrio splendidus 12B01	15	5596386	2.6803e-06
Burkholderia graminis C4D1M	20	7477263	2.67478e-06
Salmonella enterica subsp. enterica serovar Virchow str. SL491	13	4867244	2.67092e-06
Sphingopyxis alaskensis RB2256	9	3373713	2.66768e-06
Xanthobacter autotrophicus Py2	15	5625098	2.66662e-06
Sideroxydans lithotrophicus ES-1	8	3003656	2.66342e-06
Burkholderia sp. CCGE1002	21	7884858	2.66333e-06
Borrelia garinii Far04	3	1127440	2.6609e-06
Pelodictyon phaeoclathratiforme BU-1	8	3018238	2.65055e-06
Ralstonia pickettii 12D	15	5685358	2.63836e-06
Treponema pallidum subsp. pallidum str. Nichols	3	1138011	2.63618e-06
Salmonella enterica subsp. enterica serovar Javiana str. GA_MM04042433	12	4553049	2.6356e-06
Klebsiella pneumoniae subsp. pneumoniae MGH 78578	15	5694894	2.63394e-06
Rhodobacter sphaeroides ATCC 17025	12	4557127	2.63324e-06
Treponema pallidum subsp. pallidum SS14	3	1139457	2.63283e-06
Photobacterium sp. SKA34	13	4946988	2.62786e-06
Burkholderia mallei JHU	15	5713799	2.62522e-06
Shigella flexneri 5 str. 8401	12	4574284	2.62336e-06
Edwardsiella ictaluri 93-146	10	3812315	2.62308e-06
Shewanella violacea DSS12	13	4962103	2.61986e-06
Bacillus halodurans C-125	11	4202352	2.61758e-06
Salmonella enterica subsp. enterica serovar 4,[5],12:i:- str. CVM23701	16	6114690	2.61665e-06
Burkholderia mallei NCTC 10229	15	5742303	2.61219e-06
Solibacter usitatus Ellin6076	26	9965640	2.60896e-06
Burkholderia cenocepacia J2315	21	8055782	2.60682e-06
Clostridiales bacterium 1_7_47_FAA	17	6531708	2.60269e-06
Burkholderia ambifaria IOP40-10	20	7689995	2.60078e-06
Escherichia coli E110019	14	5384084	2.60026e-06
Pseudoalteromonas haloplanktis TAC125	10	3850272	2.59722e-06
Vibrio campbellii AND4	11	4255798	2.58471e-06
Candidatus Ruthia magnifica str. Cm (Calyptogena magnifica)	3	1160782	2.58446e-06
Burkholderia mallei GB8 horse 4	15	5804858	2.58404e-06
Burkholderia mallei FMH	15	5814647	2.57969e-06
Idiomarina baltica OS145	7	2722127	2.57152e-06
Vibrionales bacterium SWAT-3	15	5835713	2.57038e-06
Escherichia coli O55:H7 str. CB9615	14	5452353	2.5677e-06
Burkholderia mallei NCTC 10247	15	5848380	2.56481e-06
Shewanella putrefaciens 200	12	4690501	2.55836e-06
Salmonella enterica subsp. enterica serovar Typhi str. E98-0664	12	4716724	2.54414e-06
Bacillus megaterium QM B1551	14	5523192	2.53477e-06
Escherichia coli O103:H2 str. 12009	14	5524860	2.534e-06
Klebsiella pneumoniae 342	15	5920257	2.53367e-06
Salmonella enterica subsp. enterica serovar Typhi str. J185	12	4743914	2.52956e-06
Burkholderia mallei 10399	15	5933783	2.5279e-06
Acidiphilium cryptum JF-5	10	3963080	2.52329e-06
Desulfurobacterium thermolithotrophum BSA, DSM 11699	4	1585428	2.52298e-06
Marinobacter aqueolei	12	4779762	2.51059e-06
Salmonella enterica subsp. enterica serovar Typhi Ty2	12	4791961	2.50419e-06
Teredinibacter turnerae T7901	13	5193164	2.50329e-06
Azospirillum sp. B510	19	7599738	2.50009e-06
Photobacterium profundum SS9	16	6403280	2.49872e-06
Beijerinckia indica subsp. indica ATCC 9039	11	4418616	2.48947e-06
Nitrococcus mobilis Nb-231	9	3617638	2.48781e-06
Shigella flexneri 2a str. 301	12	4828821	2.48508e-06
Oceanobacillus iheyensis HTE831	9	3630528	2.47898e-06
Escherichia coli O157:H7 str. EC508	14	5656666	2.47496e-06
Sagittula stellata E-37	13	5262893	2.47012e-06
Candidatus Azobacteroides pseudotrichonymphae genomovar. CFP2	3	1224919	2.44914e-06
Borrelia garinii PBi	3	1226933	2.44512e-06
Ralstonia solanacearum IPO1609	13	5318522	2.44429e-06
Escherichia coli O157:H7 str. EC869	14	5731065	2.44283e-06
Mariprofundus ferrooxydans PV-1	7	2867087	2.4415e-06
Salmonella enterica subsp. enterica serovar Dublin str. CT_02021853	12	4917459	2.44028e-06
Burkholderia pseudomallei MSHR346	10	4098576	2.43987e-06
Alteromonadales bacterium TW-7	10	4104952	2.43608e-06
Chromohalobacter salexigens DSM 3043	9	3696649	2.43464e-06
Borrelia afzelii PKo	3	1232503	2.43407e-06
Chloroherpeton thalassium ATCC 35110	8	3293456	2.42906e-06
Spirochaeta africana Z-7692, DSM 8902	8	3300670	2.42375e-06
Burkholderia sp. 383	21	8676277	2.42039e-06
Escherichia coli O157:H7 str. EC4024	15	6199307	2.41963e-06
Borrelia recurrentis A1	3	1242163	2.41514e-06
Rhodoferax ferrireducens DSM 15236	12	4969784	2.41459e-06
Cellvibrio japonicus Ueda107	11	4576573	2.40355e-06
Gemmata obscuriglobus UQM 2246	22	9161841	2.40126e-06
Salinibacter ruber	9	3748578	2.40091e-06
Salmonella enterica subsp. enterica serovar Typhi str. E01-6750	11	4584108	2.39959e-06
Burkholderia mallei ATCC 23344	14	5835527	2.3991e-06
Roseovarius sp. HTCC2601	13	5425920	2.39591e-06
Burkholderia pseudomallei DM98	16	6688656	2.39211e-06
Shigella flexneri 2a str. 2457T	11	4599354	2.39164e-06
Salmonella enterica subsp. arizonae serovar 62:z4,z23:--	11	4600800	2.39089e-06
Pirellula sp. 1	17	7145576	2.37909e-06
Alicyclobacillus acidocaldarius LAA1	7	2943284	2.3783e-06
Ralstonia solanacearum UW551	14	5895318	2.37477e-06
Shigella boydii Sb227	11	4646520	2.36736e-06
Limnobacter sp. MED105	8	3390271	2.35969e-06
Bacillus pseudofirmus OF4	10	4249248	2.35336e-06
Isosphaera pallida IS1B, ATCC 43644	13	5529304	2.35111e-06
Halobacteroides halobius MD-1, DSM 5150	6	2561700	2.34219e-06
Fibrobacter succinogenes subsp. succinogenes S85	9	3842635	2.34214e-06
Salmonella enterica subsp. enterica serovar Typhi str. CT18	12	5133713	2.33749e-06
Herminiimonas arsenicoxydans	8	3424307	2.33624e-06
Burkholderia glumae BGR1	17	7284683	2.33366e-06
Burkholderia pseudomallei 1710b	17	7308054	2.3262e-06
Prosthecochloris aestuarii DSM 271	6	2579695	2.32586e-06
Bacteroides vulgatus ATCC 8482	12	5163189	2.32415e-06
Escherichia coli O157:H7 str. Sakai	13	5594477	2.32372e-06
Bacillus clausii KSM-K16	10	4303871	2.32349e-06
Ralstonia metallidurans CH34	17	7318568	2.32286e-06
Sulfurimonas autotrophica OK10, DSM 16294	5	2153198	2.32213e-06
Mitsuokella multacida DSM 20544	6	2591932	2.31488e-06
Pseudoalteromonas atlantica T6c	12	5187005	2.31347e-06
Escherichia coli O157:H7 EDL933	13	5620522	2.31295e-06
Escherichia coli O157:H7 str. EC4196	13	5620606	2.31292e-06
Burkholderia pseudomallei 112	16	6919035	2.31246e-06
Escherichia coli O157:H7 str. TW14359	13	5622737	2.31204e-06
Vibrio harveyi ATCC BAA-1116	14	6058377	2.31085e-06
Escherichia coli O157:H7 str. EC4113	13	5655847	2.29851e-06
Burkholderia mallei PRL-20	13	5669751	2.29287e-06
Escherichia coli O157:H7 str. EC4501	13	5677181	2.28987e-06
Clostridium bolteae ATCC BAA-613	15	6556988	2.28764e-06
Roseobacter sp. CCS2	8	3497325	2.28746e-06
Dickeya zeae Ech1591	11	4813854	2.28507e-06
Loktanella vestfoldensis SKA53	7	3063691	2.28483e-06
Bacteroides coprophilus DSM 18228	9	3.94847e+06	2.27936e-06
Escherichia coli O157:H7 str. EC4115	13	5704171	2.27903e-06
Escherichia coli O157:H7 str. EC4076	13	5705645	2.27845e-06
Burkholderia pseudomallei 1655	16	7029727	2.27605e-06
Escherichia coli O157:H7 str. EC4045	13	5713672	2.27524e-06
Burkholderia pseudomallei 668	16	7040403	2.2726e-06
Flavobacteria bacterium BBFL7	7	3083153	2.2704e-06
Escherichia coli O157:H7 str. EC4401	13	5733133	2.26752e-06
Alteromonas macleodii 'Deep ecotype'	10	4412282	2.2664e-06
Robiginitalea biformata HTCC2501	8	3530383	2.26604e-06
Bacteroides plebeius DSM 17135	10	4.42162e+06	2.26161e-06
Burkholderia xenovorans LB400	22	9731138	2.26078e-06
Burkholderia pseudomallei 1106a	16	7089249	2.25694e-06
Sulfitobacter sp. EE-36	8	3547243	2.25527e-06
Blastopirellula marina DSM 3645	15	6653746	2.25437e-06
Pedobacter sp. BAL39	13	5788054	2.24601e-06
Shewanella baltica OS155	12	5342896	2.24597e-06
Ralstonia solanacearum GMI1000	13	5810922	2.23717e-06
Burkholderia pseudomallei 14	15	6707583	2.23627e-06
Azorhizobium caulinodans ORS 571	12	5369772	2.23473e-06
Dickeya dadantii 3937	11	4922802	2.2345e-06
Rhodobacterales bacterium HTCC2150	8	3582902	2.23283e-06
Salinibacter ruber DSM 13855	8	3587328	2.23007e-06
Borrelia burgdorferi ZS7	3	1345494	2.22966e-06
Laribacter hongkongensis HLHK9	7	3169329	2.20867e-06
Burkholderia pseudomallei 576	16	7246736	2.20789e-06
Burkholderia pseudomallei K96243	16	7247547	2.20764e-06
Burkholderia pseudomallei 9	15	6805947	2.20395e-06
Escherichia coli O157:H7 str. EC4486	13	5933166	2.19107e-06
Clostridium botulinum E3 str. Alaska E43	8	3659644	2.186e-06
Burkholderia pseudomallei 406e	16	7322716	2.18498e-06
Burkholderia pseudomallei 91	15	6867787	2.18411e-06
Alicyclobacillus acidocaldarius subsp. acidocaldarius DSM 446	7	3205686	2.18362e-06
Aeromonas salmonicida subsp. salmonicida A449	11	5040536	2.18231e-06
Ralstonia solanacearum MolK2	13	5960707	2.18095e-06
Roseovarius nubinhibens ISM	8	3668667	2.18063e-06
Borrelia turicatae 91E135	2	917330	2.18024e-06
Burkholderia pseudomallei Pasteur	16	7347086	2.17773e-06
Burkholderia pseudomallei B7210	15	6891693	2.17653e-06
Rhodopseudomonas palustris BisB18	12	5513844	2.17634e-06
Shigella sonnei Ss046	11	5055316	2.17593e-06
Saccharophagus degradans 2-40	11	5057531	2.17497e-06
Silicibacter pomeroyi DSS-3	10	4601053	2.17342e-06
Thermotogales bacterium TBF 19.5.1	5	2302126	2.17191e-06
Borrelia hermsii DAH	2	922307	2.16848e-06
Burkholderia pseudomallei S13	16	7388856	2.16542e-06
Planctomyces brasiliensis DSM 5305	13	6006602	2.16429e-06
Bacillus pumilus SAFR-032	8	3704465	2.15956e-06
Nitrosomonas eutropha C71	6	2781824	2.15686e-06
Burkholderia thailandensis TXDOH	14	6515911	2.14859e-06
Shewanella oneidensis MR-1	11	5131416	2.14366e-06
Burkholderia pseudomallei BCC215	15	7000410	2.14273e-06
Yersinia intermedia ATCC 29909	10	4677210	2.13803e-06
Dickeya dadantii Ech703	10	4679450	2.137e-06
Burkholderia thailandensis Bt4	14	6555995	2.13545e-06
Bacillus licheniformis DSM 13	9	4222645	2.13137e-06
Xenorhabdus bovienii SS-2004	9	4225498	2.12993e-06
Parabacteroides johnsonii DSM 18315	10	4.69967e+06	2.12781e-06
Novosphingobium aromaticivorans DSM 12444	9	4233314	2.12599e-06
Bacteroides uniformis ATCC 8492	10	4717497	2.11977e-06
Ornithobacterium rhinotracheale DSM 15997	5	2369973	2.10973e-06
Burkholderia mallei 2002721280	12	5690468	2.10879e-06
Burkholderia pseudomallei NCTC 13177	15	7123770	2.10563e-06
Yersinia bercovieri ATCC 43970	9	4301412	2.09234e-06
Erwinia amylovora CFBP1430	8	3833832	2.08669e-06
Xanthomonas axonopodis pv. citri str. 306	11	5274174	2.08563e-06
Burkholderia thailandensis E264	14	6723972	2.0821e-06
Chitinophaga pinensis DSM 2588	19	9127347	2.08166e-06
Clostridium botulinum B str. Eklund 17B	8	3847969	2.07902e-06
Bartonella bacilliformis KC583	3	1445021	2.07609e-06
Dickeya dadantii Ech586	10	4818394	2.07538e-06
Rikenella microfusus Q-1, DSM 15922	6	2893237	2.0738e-06
Shewanella baltica OS185	11	5312910	2.07043e-06
Delftia acidovorans SPH-1	14	6767514	2.06871e-06
Pectobacterium carotovorum subsp. carotovorum PC1	10	4862913	2.05638e-06
Cronobacter turicensis z3032	9	4384526	2.05267e-06
Shewanella baltica OS223	11	5358884	2.05267e-06
Shigella boydii BS512	10	4874659	2.05143e-06
Erwinia amylovora ATCC 49946	8	3905604	2.04834e-06
Providencia rustigianii DSM 4541	8	3920722	2.04044e-06
Clostridium hiranonis DSM 13275	5	2451560	2.03952e-06
Dinoroseobacter shibae DFL 12	9	4417868	2.03718e-06
Polaromonas	12	5892377	2.03653e-06
Polaromonas sp. JS666	12	5898676	2.03435e-06
Croceibacter atlanticus HTCC2559	6	2954711	2.03066e-06
Escherichia coli O157:H7 str. EC4206	12	5913653	2.0292e-06
Clostridium botulinum C str. Eklund	6	2961186	2.02622e-06
Erythrobacter sp. SD-21	6	2970874	2.01961e-06
Burkholderia pseudomallei 305	15	7453649	2.01244e-06
Burkholderia pseudomallei 7894	14	6978293	2.00622e-06
Salmonella enterica subsp. enterica serovar Saintpaul str. SARA29	14	6985440	2.00417e-06
Aequorivita sublithincola QSSC9-3, DSM 14238	7	3494135	2.00336e-06
Sulfitobacter sp. NAS-14.1	8	4002069	1.99897e-06
Bacteroides stercoris ATCC 43183	8	4009229	1.9954e-06
Ehrlichia chaffeensis str. Sapulpa	2	1005812	1.98844e-06
Yersinia mollaretii ATCC 43969	9	4527725	1.98775e-06
Providencia alcalifaciens DSM 30120	8	4029346	1.98543e-06
Oceanobacter sp. RED65	7	3527084	1.98464e-06
Shewanella baltica OS195	11	5547544	1.98286e-06
Clostridium butyricum 5521	9	4540699	1.98207e-06
Desulfotomaculum acetoxidans DSM 771	9	4545624	1.97993e-06
Roseobacter sp. SK209-2-6	9	4555826	1.97549e-06
Pectobacterium wasabiae WPP163	10	5063892	1.97477e-06
Erwinia carotovora subsp. atroseptica SCRI1043	10	5064019	1.97472e-06
Borrelia burgdorferi B31	3	1519856	1.97387e-06
Stenotrophomonas maltophilia R551-3	9	4573969	1.96766e-06
Erythrobacter litoralis HTCC2594	6	3052398	1.96567e-06
Heliobacterium modesticaldum Ice1	6	3075407	1.95096e-06
Enterobacter cancerogenus ATCC 35316	9	4.61456e+06	1.95035e-06
Bacillus selenitireducens MLS10	7	3593573	1.94792e-06
Anaerostipes caccae DSM 14662	7	3605636	1.94141e-06
Silicibacter TM1040	8	4153699	1.92599e-06
Variovorax paradoxus S110	13	6754997	1.9245e-06
Bacteroides eggerthii DSM 20697	8	4.17781e+06	1.91488e-06
Capnocytophaga ochracea DSM 7271	5	2612925	1.91356e-06
Bacillus subtilis subsp. subtilis str. JH642	8	4187472	1.91046e-06
Campylobacter lari RM2100	3	1571661	1.90881e-06
Cytophaga fermentans IAM 14302, DSM 9555	12	6290482	1.90764e-06
Borrelia duttonii Ly	3	1574881	1.90491e-06
Moorella thermoacetica ATCC 39073	5	2628784	1.90202e-06
Escherichia coli O157:H7 str. EC4042	11	5786564	1.90096e-06
Paludibacter propionicigenes WB4, DSM 17365	7	3685504	1.89933e-06
Bacillus subtilis subsp. subtilis str. SMY	8	4214507	1.89821e-06
Bacillus subtilis subsp. subtilis str. 168	8	4215606	1.89771e-06
Chromobacterium violaceum ATCC 12472	9	4751080	1.89431e-06
Yersinia pseudotuberculosis PB1/+	9	4765431	1.8886e-06
Bacillus subtilis subsp. subtilis str. NCIB 3610	8	4253691	1.88072e-06
Rhodobacterales bacterium HTCC2255	9	4812704	1.87005e-06
Borrelia sp. SV1	3	1604708	1.8695e-06
Pectobacterium carotovorum WPP14	9	4823187	1.86599e-06
Dyadobacter fermentans DSM 18053	13	6967790	1.86573e-06
Methylocella silvestris BL2	8	4305430	1.85812e-06
Yersinia frederiksenii ATCC 33641	9	4845578	1.85736e-06
Bacillus cereus G9241	11	5934942	1.85343e-06
Opitutus terrae PB90-1	11	5957605	1.84638e-06
Diaphorobacter sp. TPSY	7	3796573	1.84377e-06
Gramella forsetii KT0803	7	3798465	1.84285e-06
Rhodopseudomonas palustris CGA009	10	5467640	1.82894e-06
Campylobacter jejuni subsp. jejuni NCTC 11168	3	1641481	1.82762e-06
Chlorobium phaeobacteroides BS1	5	2736403	1.82722e-06
Lentisphaera araneosa HTCC2155	11	6023180	1.82628e-06
Bacillus pumilus ATCC 7061	7	3833998	1.82577e-06
Serratia proteamaculans 568	10	5495657	1.81962e-06
Pontibacter actiniarum KMM 6156, DSM 19842	9	4952578	1.81724e-06
Jannaschia sp. CCS1	8	4404049	1.81651e-06
Rhodopseudomonas palustris BisA53	10	5505494	1.81637e-06
Muricauda ruestringensis B1, DSM 13258	7	3863499	1.81183e-06
Sphingobium japonicum UT26S	8	4424862	1.80797e-06
Flavobacteriaceae bacterium 3519-10	5	2768102	1.80629e-06
Flavobacteriales bacterium HTCC2170	7	3877161	1.80544e-06
Caminibacter mediatlanticus TB-2	3	1663618	1.8033e-06
Borrelia burgdorferi 72a	3	1669733	1.79669e-06
Campylobacter jejuni subsp. jejuni 84-25	3	1671624	1.79466e-06
Campylobacter jejuni subsp. jejuni CF93-6	3	1676304	1.78965e-06
Enterococcus faecalis V583	6	3359974	1.78573e-06
Maricaulis maris MCS10	6	3368780	1.78106e-06
Prochlorococcus marinus str. MIT 9211	3	1688963	1.77624e-06
Sulfuricurvum kujiense YK-1, DSM 16994	5	2819357	1.77345e-06
Sphingomonas sp. SKA58	7	3948000	1.77305e-06
Xanthomonas campestris pv. campestris str. ATCC 33913	9	5076188	1.77298e-06
Bacillus sp. SG-1	7	3948965	1.77262e-06
Xanthomonas campestris pv. campestris str. B100	9	5079002	1.772e-06
Rhodothermus marinus DSM 4252	6	3386737	1.77162e-06
Weeksella virosa CL 345/78, DSM 16922	4	2258702	1.77093e-06
Prevotella copri DSM 18205	6	3390536	1.76963e-06
Rhodobacterales bacterium HTCC2654	8	4529231	1.7663e-06
Enterobacter sakazakii ATCC BAA-894	8	4530777	1.7657e-06
Borrelia burgdorferi 94a	3	1705747	1.75876e-06
Shigella dysenteriae Sd197	8	4560911	1.75404e-06
Anaerofustis stercorihominis DSM 17244	4	2284603	1.75085e-06
Bacteroides helcogenes P 36-108, DSM 20613	7	3998906	1.75048e-06
Xanthomonas campestris pv. campestris str. 8004	9	5148708	1.74801e-06
Chlorobaculum parvum NCIB 8327	4	2289249	1.7473e-06
Flavobacterium psychrophilum JIP02/86	5	2861988	1.74704e-06
Salmonella enterica subsp. enterica serovar Typhi str. E98-3139	8	4600498	1.73894e-06
Magnetospirillum magnetotacticum MS-1	16	9211536	1.73695e-06
Fluviicola taffensis RW262, DSM 16823	8	4633577	1.72653e-06
Roseobacter sp. MED193	8	4652716	1.71943e-06
Bacteroides fragilis NCTC 9343	9	5241700	1.717e-06
Vibrio salmonicida LFI1238	8	4665347	1.71477e-06
Prochlorococcus marinus str. SS120	3	1751080	1.71323e-06
Proteus mirabilis HI4320	7	4099895	1.70736e-06
Yersinia pseudotuberculosis YPIII	8	4689441	1.70596e-06
Pantoea ananatis LMG 20103	8	4690298	1.70565e-06
Bacillus cereus W	9	5282648	1.70369e-06
Erwinia pyrifoliae Ep1/96	7	4108750	1.70368e-06
Janthinobacterium sp. Marseille	7	4110251	1.70306e-06
Bordetella petrii DSM 12804	9	5287950	1.70198e-06
Ehrlichia chaffeensis str. Arkansas	2	1176248	1.70032e-06
Providencia rettgeri DSM 1131	8	4707520	1.69941e-06
Acidobacterium capsulatum ATCC 51196	7	4127356	1.696e-06
Hirschia baltica ATCC 49814	6	3540114	1.69486e-06
Bacteroides fragilis YCH46	9	5310990	1.6946e-06
Bacillus thuringiensis str. Al Hakam	9	5313030	1.69395e-06
Phaeobacter gallaeciensis 2.10	7	4157399	1.68375e-06
Listeria monocytogenes str. 4b H7858	5	2972254	1.68223e-06
Acidovorax avenae subsp. citrulli AAC00-1	9	5352772	1.68137e-06
Listeria monocytogenes HCC23	5	2976212	1.67999e-06
Stappia aggregata IAM 12614	11	6561391	1.67647e-06
Roseobacter sp. AzwK-3b	7	4178704	1.67516e-06
Algoriphagus sp. PR1	8	4776234	1.67496e-06
Bacillus anthracis str. A0442	9	5374836	1.67447e-06
Anaplasma marginale str. St. Maries	2	1197687	1.66989e-06
Borrelia burgdorferi 80a	3	1798358	1.66819e-06
Capnocytophaga sputigena Capno	5	2997845	1.66786e-06
Acinetobacter sp. ADP1	6	3598621	1.66731e-06
Bacillus anthracis str. A0465	9	5407149	1.66446e-06
Anaplasma marginale str. Florida	2	1202435	1.66329e-06
Parabacteroides distasonis ATCC 8503	8	4811379	1.66272e-06
Xanthomonas campestris pv. vesicatoria str. 85-10	9	5420152	1.66047e-06
Borrelia afzelii ACA-1	3	1808270	1.65904e-06
Anaplasma centrale str. Israel	2	1206806	1.65727e-06
Bacillus cereus ATCC 10987	9	5432652	1.65665e-06
Phaeobacter gallaeciensis BS107	7	4232367	1.65392e-06
Yersinia pseudotuberculosis IP 32953	8	4840898	1.65259e-06
Pediococcus pentosaceus ATCC 25745	3	1832387	1.63721e-06
Barnesiella viscericola C46, DSM 18177	5	3054952	1.63669e-06
Odoribacter splanchnicus 1651/6, DSM 20712	7	4295546	1.62959e-06
Prochlorococcus marinus str. NATL2A	3	1842899	1.62787e-06
Campylobacter jejuni subsp. doylei 269.97	3	1845106	1.62592e-06
Halorubrum lacusprofundi ATCC 49239	6	3692576	1.62488e-06
Yersinia pseudotuberculosis IP 31758	8	4935125	1.62103e-06
Hyphomonas neptunium ATCC 15444	6	3705021	1.61942e-06
Methylobacterium chloromethanicum CM4	10	6180732	1.61793e-06
Mahella australiensis 50-1 BON, DSM 15567	5	3092582	1.61677e-06
Prochlorococcus marinus str. NATL1A	3	1864731	1.60881e-06
Methanothermus fervidus DSM 2088	2	1243342	1.60857e-06
Rhodospirillum centenum SW	7	4355543	1.60715e-06
Chlorobium phaeobacteroides DSM 266	5	3133902	1.59546e-06
Kordia algicida OT-1	8	5019836	1.59368e-06
Xanthomonas albilineans	6	3768695	1.59206e-06
Candidatus Amoebophilus asiaticus 5a2	3	1884364	1.59205e-06
Cellulophaga lytica Cy l20, DSM 7489	6	3796511	1.5804e-06
Cytophaga hutchinsonii ATCC 33406	7	4433218	1.57899e-06
Wolbachia endosymbiont of Drosophila melanogaster	2	1267782	1.57756e-06
Oceanicola batsensis HTCC2597	7	4437668	1.57741e-06
Pyrococcus furiosus DSM 3638	3	1908256	1.57212e-06
Photorhabdus asymbiotica	8	5094138	1.57043e-06
Prevotella bivia 653C, DSM 20514	4	2549783	1.56876e-06
Alistipes putredinis DSM 17216	4	2549878	1.5687e-06
Flavobacteriales bacterium ALC-1	6	3825707	1.56834e-06
Rhodopseudomonas palustris TIE-1	9	5744041	1.56684e-06
Thermosipho melanesiensis BI429	3	1915238	1.56638e-06
Borrelia burgdorferi 29805	3	1917330	1.56468e-06
Niastella koreensis GR20-10, DSM 17620	14	8980090	1.559e-06
Chlorobium chlorochromatii CaD3	4	2572079	1.55516e-06
Halothermothrix orenii H 168	4	2578146	1.5515e-06
Synechococcus sp. RS9917	4	2579542	1.55066e-06
Flexibacter tractuosus DSM 4126	7	4516490	1.54988e-06
Pedobacter heparinus DSM 2366	8	5167383	1.54817e-06
Bacillus cereus ZK	9	5843235	1.54024e-06
Methylobacterium populi BJ001	9	5848997	1.53873e-06
Synechococcus sp. CC9311	4	2606748	1.53448e-06
Methylophilales bacterium HTCC2181	2	1304428	1.53324e-06
Bacillus weihenstephanensis KBAB4	9	5872743	1.5325e-06
Bacillus anthracis str. Ames	8	5227293	1.53043e-06
Bacillus thuringiensis serovar israelensis ATCC 35646	9	5880839	1.53039e-06
Bacillus anthracis str. Sterne	8	5228663	1.53003e-06
Acidovorax sp. JS42	7	4585154	1.52667e-06
Synechocystis sp. PCC 6803	6	3949364	1.51923e-06
Clostridium kluyveri NBRC 12016	6	3955303	1.51695e-06
Bacillus cereus 03BB108	9	5941615	1.51474e-06
Cellulophaga sp. MED134	5	3301953	1.51426e-06
Bacillus anthracis str. A0174	8	5291908	1.51174e-06
Gluconacetobacter diazotrophicus PAl 5	6	3970375	1.51119e-06
Gillisia limnaea R-8282, DSM 15749	6	3970610	1.5111e-06
Pedobacter saltans DSM 12145	7	4635236	1.51017e-06
Yersinia pestis Nepal516	7	4646286	1.50658e-06
Bacillus thuringiensis serovar konkukian str. 97-27	8	5314794	1.50523e-06
Akkermansia muciniphila ATCC BAA-835	4	2664102	1.50144e-06
Synechococcus sp. RS9916	4	2664465	1.50124e-06
Enterobacter sp. 638	7	4676461	1.49686e-06
Caulobacter crescentus CB15	6	4016947	1.49367e-06
Clostridium kluyveri DSM 555	6	4023800	1.49113e-06
Bacillus anthracis str. A2012	8	5370060	1.48974e-06
Borrelia burgdorferi 156a	3	2014836	1.48895e-06
Oceanicola granulosus HTCC2516	6	4039111	1.48548e-06
Caulobacter crescentus NA1000	6	4042929	1.48407e-06
Bacillus anthracis str. A0488	8	5392168	1.48363e-06
Bacillus anthracis str. A0193	8	5392880	1.48344e-06
Yersinia pestis biovar Mediaevalis str. K1973002	7	4720694	1.48283e-06
Yersinia pestis Z176003	7	4725788	1.48123e-06
Salmonella enterica subsp. enterica serovar Typhi str. E02-1180	7	4740622	1.4766e-06
Bacillus cereus B4264	8	5419036	1.47628e-06
Bacillus anthracis str. A0389	8	5420403	1.47591e-06
Bradyrhizobium sp. ORS278	11	7456587	1.47521e-06
Erwinia tasmaniensis Et1/99	6	4067864	1.47498e-06
Bacillus cereus ATCC 14579	8	5427083	1.47409e-06
Nitrobacter winogradskyi Nb-255	5	3402093	1.46968e-06
Borrelia burgdorferi 118a	3	2042347	1.4689e-06
Bacillus cereus 03BB102	8	5449308	1.46808e-06
Bacillus anthracis Tsiankovskii-I	8	5454934	1.46656e-06
Bacillus cereus subsp. cytotoxis NVH 391-98	6	4094159	1.4655e-06
Desulfurococcus kamchatkensis 1221n	2	1365223	1.46496e-06
Methylobacterium extorquens PA1	8	5471154	1.46221e-06
Oceanibulbus indolifex HEL-45	6	4105524	1.46145e-06
Rhizobium etli Brasil 5	5	3425620	1.45959e-06
Yersinia pestis biovar Medievalis str. 91001	7	4803217	1.45736e-06
Methylobacterium extorquens AM1	10	6879778	1.45354e-06
Bacillus anthracis str. 'Ames Ancestor'	8	5503926	1.45351e-06
Bacillus anthracis str. A0248	8	5503926	1.45351e-06
Bacillus cereus Q1	8	5506207	1.45291e-06
Bacillus anthracis str. CDC 684	8	5506763	1.45276e-06
Clostridium acetobutylicum ATCC 824	6	4132880	1.45177e-06
Xanthomonas oryzae pv. oryzicola BLS256	7	4831739	1.44875e-06
Treponema saccharophilum PB, DSM 2985	5	3453898	1.44764e-06
Bacteroides finegoldii DSM 17565	7	4837046	1.44716e-06
Yersinia pestis biovar Antiqua str. UG05-0454	7	4838246	1.44681e-06
Yersinia pestis biovar Antiqua str. B42003004	7	4841690	1.44578e-06
Stenotrophomonas maltophilia K279a	7	4851126	1.44296e-06
Dichelobacter nodosus VCS1703A	2	1389350	1.43952e-06
Yersinia pestis Antiqua	7	4879836	1.43447e-06
Bacteroides thetaiotaomicron VPI-5482	9	6293399	1.43007e-06
Verminephrobacter eiseniae EF01-2	8	5597943	1.4291e-06
Bacillus cereus AH187	8	5599857	1.42861e-06
Flavobacteria bacterium BAL38	4	2806989	1.42501e-06
Nitrosomonas europaea ATCC 19718	4	2812094	1.42243e-06
Listeria welshimeri serovar 6b str. SLCC5334	4	2814130	1.4214e-06
Belliella baltica BA134, DSM 15883	6	4224769	1.4202e-06
Thermus thermophilus HB8	3	2116056	1.41773e-06
Fusobacterium nucleatum subsp. vincentii ATCC 49256	3	2118259	1.41626e-06
Leeuwenhoekiella blandensis MED217	6	4238065	1.41574e-06
Spirosoma linguale DSM 74	12	8491258	1.41322e-06
Thermus thermophilus HB27	3	2127482	1.41012e-06
Magnetospirillum magneticum AMB-1	7	4967148	1.40926e-06
Photorhabdus luminescens subsp. laumondii TTO1	8	5688987	1.40623e-06
Thermotoga lettingae TMO	3	2135342	1.40493e-06
Coprothermobacter proteolyticus DSM 5265	2	1424912	1.4036e-06
Riemerella anatipestifer DSM 15868	3	2137966	1.4032e-06
Kangiella koreensis DSM 16069	4	2852073	1.40249e-06
Chthoniobacter flavus Ellin428	11	7848700	1.40151e-06
Sodalis glossinidius str. 'morsitans'	6	4292502	1.39779e-06
Listeria monocytogenes 10403S	4	2866709	1.39533e-06
Bacillus cereus G9842	8	5736823	1.3945e-06
Bacillus cereus AH1134	8	5744392	1.39266e-06
Bacteroides salanitronis BL78, DSM 18170	6	4316868	1.3899e-06
Treponema succinifaciens DSM 2489	4	2883680	1.38712e-06
Bacillus sp. NRRL B-14911	7	5085825	1.37637e-06
Listeria monocytogenes serotype 4b str. CLIP 80459	4	2912690	1.3733e-06
Gluconobacter oxydans 621H	4	2922384	1.36875e-06
Zunongwangia profunda SM-A87	7	5128187	1.365e-06
Anaplasma phagocytophilum HZ	2	1471282	1.35936e-06
Listeria monocytogenes EGD-e	4	2944528	1.35845e-06
Listeria monocytogenes FSL R2-561	4	2945851	1.35784e-06
Streptococcus agalactiae NEM316	3	2211485	1.35655e-06
Rhizobium etli CIAT 894	5	3687472	1.35594e-06
Listeria monocytogenes str. 1/2a F6854	4	2950285	1.3558e-06
Comamonas testosteroni KF-1	8	5906374	1.35447e-06
Sphingomonas wittichii RW1	8	5915246	1.35244e-06
Synechococcus sp. RCC307	3	2224914	1.34837e-06
Hoeflea phototrophica DFL-43	6	4458057	1.34588e-06
Aciduliprofundum boonei T469	2	1486778	1.34519e-06
Haliscomenobacter hydrossis O, DSM 1100	12	8931527	1.34356e-06
Synechococcus sp. CC9902	3	2234828	1.34239e-06
Verrucomicrobium spinosum DSM 4136	11	8220857	1.33806e-06
Xanthomonas oryzae pv. oryzae PXO99A	7	5240075	1.33586e-06
Listeria monocytogenes 08-5923	4	2999054	1.33375e-06
Exiguobacterium sp. AT1b	4	2999895	1.33338e-06
Psychroflexus torquis ATCC 700755	8	6014448	1.33013e-06
Bifidobacterium longum NCC2705	3	2260266	1.32728e-06
Bacteroides cellulosilyticus DSM 14838	9	6798206	1.32388e-06
Blautia hansenii DSM 20583	4	3022863	1.32325e-06
Bradyrhizobium japonicum USDA 110	12	9105828	1.31784e-06
Psychromonas ingrahamii 37	6	4559598	1.31591e-06
Exiguobacterium sibiricum 255-15	4	3040786	1.31545e-06
Synechococcus sp. BL107	3	2283377	1.31384e-06
Flavobacterium johnsoniae UW101	8	6096872	1.31215e-06
Bacteroides coprosuis PC139, DSM 18011	4	3049136	1.31185e-06
Treponema brennaborense DD5/3, DSM 12168	4	3057634	1.3082e-06
Methylobacterium extorquens DM4	8	6123851	1.30637e-06
Comamonas testosteroni CNB-2	7	5373643	1.30265e-06
Bacillus cereus NVH0597-99	7	5396919	1.29704e-06
Bradyrhizobium sp. BTAi1	11	8493513	1.29511e-06
Picrophilus torridus DSM 9790	2	1545895	1.29375e-06
Listeria innocua Clip11262	4	3093113	1.2932e-06
Runella slithyformis LSU4, DSM 19594	9	6964089	1.29234e-06
Oligotropha carboxidovorans OM5	5	3878687	1.2891e-06
Listeria monocytogenes 08-5578	4	3109342	1.28645e-06
Helicobacter acinonychis str. Sheeba	2	1557588	1.28404e-06
Thermus aquaticus Y51MC23	3	2338193	1.28304e-06
Roseobacter litoralis Och 149	6	4678915	1.28235e-06
Alcanivorax borkumensis SK2	4	3120143	1.28199e-06
Yersinia enterocolitica subsp. enterocolitica 8081	6	4683620	1.28106e-06
Porphyromonas gingivalis W83	3	2343476	1.28015e-06
Archaeoglobus profundus DSM 5631	2	1563423	1.27924e-06
Thermoplasma acidophilum DSM 1728	2	1564906	1.27803e-06
Parvibaculum lavamentivorans DS-1	5	3914745	1.27722e-06
Bacillus amyloliquefaciens FZB42	5	3918589	1.27597e-06
Porphyromonas gingivalis ATCC 33277	3	2354886	1.27395e-06
Helicobacter pylori 98-10	2	1571772	1.27245e-06
Listeria monocytogenes FSL N1-017	4	3149923	1.26987e-06
Yersinia pestis Pestoides F	6	4725862	1.26961e-06
Leadbetterella byssophila 4M15, DSM 17132	5	3940008	1.26903e-06
Helicobacter pylori B38	2	1576758	1.26843e-06
Synechococcus sp. WH 7803	3	2366980	1.26744e-06
Bartonella quintana str. Toulouse	2	1581384	1.26471e-06
Bifidobacterium longum DJO10A	3	2375792	1.26274e-06
Thermoplasma volcanium GSS1	2	1584804	1.26199e-06
Fusobacterium nucleatum subsp. polymorphum ATCC 10953	2	1589160	1.25853e-06
Helicobacter pylori HPAG1	2	1605736	1.24553e-06
Prochlorococcus marinus str. MIT 9313	3	2410873	1.24436e-06
Yersinia pestis CA88-4125	6	4825390	1.24342e-06
Helicobacter pylori Shi470	2	1608548	1.24336e-06
Yersinia pestis CO92	6	4829855	1.24227e-06
Borrelia valaisiana VS116	2	1615051	1.23835e-06
Bacteroides ovatus ATCC 8483	8	6463169	1.23778e-06
Yersinia pestis biovar Antiqua str. E1979001	6	4847813	1.23767e-06
Helicobacter canadensis MIT 98-5491	2	1619729	1.23477e-06
Agrobacterium tumefaciens str. C58 (Cereon)	7	5682546	1.23184e-06
Oceanithermus profundus 506, DSM 14977	3	2439291	1.22987e-06
Campylobacter jejuni subsp. jejuni 81116	2	1628115	1.22841e-06
Borrelia burgdorferi Bol26	2	1629833	1.22712e-06
Yersinia pestis biovar Orientalis str. F1991016	6	4892085	1.22647e-06
Rhodopseudomonas palustris BisB5	6	4892717	1.22631e-06
Mycoplasma arthritidis 158L3-1	1	820453	1.21884e-06
Nitrobacter sp. Nb-311A	5	4104352	1.21822e-06
Prochlorococcus marinus str. MIT 9301	2	1641879	1.21812e-06
Helicobacter pylori J99	2	1643831	1.21667e-06
Bifidobacterium longum subsp. infantis CCUG 52486	3	2467113	1.216e-06
Nitrosopumilus maritimus SCM1	2	1645259	1.21561e-06
Xanthomonas oryzae pv. oryzae MAFF 311018	6	4940217	1.21452e-06
Xanthomonas oryzae pv. oryzae KACC10331	6	4941439	1.21422e-06
Helicobacter pylori B128	2	1649221	1.21269e-06
Hymenobacter roseosalivarius AA-718, DSM 11622	6	4948485	1.21249e-06
Yersinia pestis KIM	6	4953402	1.21129e-06
Campylobacter jejuni subsp. jejuni 260.94	2	1657846	1.20638e-06
Prochlorococcus marinus sp. MED4	2	1657990	1.20628e-06
Yersinia pestis biovar Orientalis str. MG05-1020	6	4977609	1.2054e-06
Helicobacter pylori G27	2	1663013	1.20264e-06
Helicobacter pylori 26695	2	1667867	1.19914e-06
Aquiflexum balticum BA160, DSM 16537	7	5860550	1.19443e-06
Mesorhizobium loti MAFF303099	9	7596297	1.18479e-06
Prevotella multisaccharivorax PPPA20, DSM 17128	4	3384230	1.18195e-06
Mycoplasma conjunctivae HRC/581	1	846214	1.18173e-06
Campylobacter jejuni subsp. jejuni HB93-13	2	1694788	1.18009e-06
Bacillus cereus H3081.97	7	5950104	1.17645e-06
Prochlorococcus marinus str. MIT 9515	2	1704176	1.17359e-06
Sinorhizobium medicae WSM419	8	6817576	1.17344e-06
Synechococcus sp. PCC 7002	4	3414744	1.17139e-06
Sulfurovum sp. NBC37-1	3	2562277	1.17083e-06
Methanobrevibacter smithii DSM 2375	2	1.70906e+06	1.17024e-06
Prochlorococcus marinus str. MIT 9312	2	1709204	1.17014e-06
Halobacterium sp. NRC-1	3	2571010	1.16686e-06
Neorickettsia sennetsu str. Miyayama	1	859006	1.16414e-06
Methylobacterium sp. 4-46	9	7737025	1.16324e-06
Rhizobium sp. NGR234	8	6891900	1.16078e-06
Wolbachia endosymbiont of Drosophila willistoni TSC#14030-0811.24	1	862637	1.15924e-06
Thermosynechococcus elongatus BP-1	3	2593857	1.15658e-06
Ochrobactrum anthropi ATCC 49188	6	5205777	1.15257e-06
Pyrococcus horikoshii OT3	2	1738505	1.15041e-06
Prochlorococcus marinus sp. MIT9215	2	1738790	1.15023e-06
Synechococcus sp. WH 7805	3	2620367	1.14488e-06
Phenylobacterium zucineum HLK1	5	4379231	1.14175e-06
Geobacillus sp. WCH70	4	3508804	1.13999e-06
Mycoplasma agalactiae PG2	1	877438	1.13968e-06
Methanocaldococcus vulcanius M7	2	1761737	1.13524e-06
Methanosphaera stadtmanae DSM 3091	2	1767403	1.1316e-06
Pyrococcus abyssi GE5	2	1768562	1.13086e-06
Campylobacter upsaliensis RM3195	2	1773834	1.1275e-06
Anabaena variabilis ATCC 29413	8	7105752	1.12585e-06
Rhodopseudomonas palustris HaA2	6	5331656	1.12535e-06
Campylobacter jejuni RM1221	2	1777831	1.12497e-06
Bordetella bronchiseptica RB50	6	5339179	1.12377e-06
Mycoplasma hyopneumoniae 232	1	892758	1.12012e-06
Prochlorococcus marinus str. MIT 9303	3	2682807	1.11823e-06
Yersinia pestis FV-1	5	4472646	1.11791e-06
Mycoplasma hyopneumoniae J	1	897405	1.11432e-06
Synechococcus elongatus PCC 6301	3	2696255	1.11265e-06
Helicobacter hepaticus ATCC 51449	2	1799146	1.11164e-06
Haemophilus influenzae PittEE	2	1813033	1.10312e-06
Haloterrigena turkmenica DSM 5511	6	5440782	1.10278e-06
Agrobacterium radiobacter K84	8	7273300	1.09991e-06
Mucilaginibacter paludis TPT56, DSM 18603	9	8182880	1.09986e-06
Campylobacter jejuni subsp. jejuni 81-176	2	1826935	1.09473e-06
Polaribacter irgensii 23-P	3	2745458	1.09271e-06
Victivallis vadensis ATCC BAA-548	5	4577257	1.09236e-06
Mycoplasma hyopneumoniae 7448	1	920079	1.08686e-06
Rhizobium etli CIAT 652	7	6448048	1.0856e-06
Cyclobacterium marinum DSM 745	7	6451537	1.08501e-06
Tropheryma whipplei TW08/27	1	925938	1.07999e-06
Methanobrevibacter smithii ATCC 35061	2	1853160	1.07924e-06
Tropheryma whipplei str. Twist	1	927303	1.0784e-06
Bacillus cereus AH820	6	5588834	1.07357e-06
Synechococcus elongatus PCC 7942	3	2796470	1.07278e-06
Listeria seeligeri serovar 1/2b str. SLCC3954	3	2797636	1.07233e-06
Bordetella avium 197N	4	3732255	1.07174e-06
Campylobacter coli RM2228	2	1869552	1.06978e-06
Yersinia pestis Angola	5	4687014	1.06678e-06
Coraliomargarita akajimensis DSM 45221	4	3750771	1.06645e-06
Nitratiruptor sp. SB155-2	2	1877931	1.065e-06
Bifidobacterium longum subsp. infantis ATCC 15697	3	2832748	1.05904e-06
Haemophilus influenzae 22.1-21	2	1888582	1.059e-06
Listeria monocytogenes Finland 1988	3	2834040	1.05856e-06
Anoxybacillus flavithermus WK1	3	2846746	1.05383e-06
Bordetella parapertussis 12822	5	4773551	1.04744e-06
Sinorhizobium meliloti 1021	7	6691694	1.04607e-06
Bifidobacterium animalis subsp. lactis HN019	2	1915892	1.0439e-06
Listeria monocytogenes FSL N3-165	3	2886689	1.03925e-06
Bartonella henselae str. Houston-1	2	1931047	1.03571e-06
Listeria monocytogenes FSL J2-064	3	2899431	1.03469e-06
Bifidobacterium animalis subsp. lactis AD011	2	1933695	1.03429e-06
Holdemania filiformis DSM 12042	4	3868334	1.03404e-06
Ferroplasma acidarmanus fer1	2	1935163	1.0335e-06
Listeria monocytogenes str. 4b F2365	3	2905187	1.03264e-06
Leptospira borgpetersenii serovar Hardjo-bovis JB197	4	3876235	1.03193e-06
Parvularcula bermudensis HTCC2503	3	2907267	1.0319e-06
Bifidobacterium animalis subsp. lactis DSM 10140	2	1938483	1.03173e-06
Bifidobacterium animalis subsp. lactis Bl-04	2	1938709	1.03161e-06
Cellulophaga algicola IC166, DSM 14237	5	4882460	1.02407e-06
Leptospira borgpetersenii serovar Hardjo-bovis L550	4	3931782	1.01735e-06
Methylobacterium radiotolerans JCM 2831	7	6899110	1.01462e-06
Tenacibaculum sp. MED152	3	2967100	1.01109e-06
Listeria monocytogenes J2818	3	2971223	1.00969e-06
Rhizobium etli IE4771	4	3989019	1.00275e-06
Acinetobacter baumannii ACICU	4	3996761	1.00081e-06
Anaerococcus prevotii DSM 20548	2	1998633	1.00068e-06
Acinetobacter baumannii ATCC 17978	4	4001457	9.99636e-07
Listeria monocytogenes HPB2262	3	3006068	9.97981e-07
Nitrobacter hamburgensis X14	5	5011522	9.97701e-07
Haloferax volcanii DS2	4	4012900	9.96785e-07
Mycoplasma agalactiae	1	1006702	9.93343e-07
Deinococcus geothermalis	3	3037609	9.87619e-07
Synechococcus sp. JA-2-3B'a(2-13)	3	3046682	9.84678e-07
Glaciecola sp. HTCC2999	5	5078584	9.84526e-07
Thermotoga thermarum LA3, DSM 5069	2	2039943	9.8042e-07
Candidatus Vesicomyosocius okutanii HA	1	1022154	9.78326e-07
Thermobaculum terrenum ATCC BAA-798	3	3101581	9.67249e-07
Leuconostoc mesenteroides subsp. mesenteroides ATCC 8293	2	2075763	9.63501e-07
Caldivirga maquilingensis IC-167	2	2077567	9.62665e-07
Chlamydia trachomatis 434/Bu	1	1038842	9.6261e-07
Chlamydia trachomatis L2b/UCH-1/proctitis	1	1038869	9.62585e-07
Chlamydia trachomatis D/UW-3/CX	1	1042519	9.59215e-07
Chlamydia trachomatis B/TZ1A828/OT	1	1044282	9.57596e-07
Bifidobacterium adolescentis ATCC 15703	2	2089645	9.571e-07
Campylobacter concisus 13826	2	2099413	9.52647e-07
Nitratifractor salsuginis E9I37-1, DSM 16511	2	2101285	9.51799e-07
Chlamydia trachomatis B/Jali20/OT	1	1051858	9.50699e-07
Chlamydia trachomatis A/HAR-13	1	1051969	9.50598e-07
Agrobacterium vitis S4	6	6320946	9.49225e-07
Wolinella succinogenes DSM 1740	2	2110355	9.47708e-07
Oceanicaulis alexandrii HTCC2633	3	3168201	9.4691e-07
Coriobacterium glomerans PW2, DSM 20642	2	2115681	9.45322e-07
Wolbachia endosymbiont of Drosophila simulans	1	1063100	9.40645e-07
Nodularia spumigena CCY9414	5	5316258	9.40511e-07
Aggregatibacter actinomycetemcomitans D11S-1	2	2136809	9.35975e-07
Rubrobacter xylanophilus DSM 9941	3	3225748	9.30017e-07
Nitrosospira multiformis ATCC 25196	3	3234309	9.27555e-07
Ammonifex degensii KC4	2	2157067	9.27185e-07
Polynucleobacter sp. QLW-P1DMWA-1	2	2159490	9.26145e-07
Chlamydia muridarum Nigg	1	1080451	9.25539e-07
Deinococcus geothermalis DSM 11300	3	3247018	9.23925e-07
Roseobacter denitrificans OCh 114	4	4331234	9.23524e-07
Petrotoga mobilis SJ95	2	2169548	9.21851e-07
Fusobacterium nucleatum subsp. nucleatum ATCC 25586	2	2174500	9.19752e-07
Rhizobium etli CFN 42	6	6530228	9.18804e-07
Archaeoglobus fulgidus DSM 4304	2	2178400	9.18105e-07
Beggiatoa sp. PS	7	7631539	9.17246e-07
Porphyromonas asaccharolytica VPI 4198, DSM 20707	2	2184101	9.15709e-07
Brucella melitensis biovar Abortus 2308	3	3278307	9.15106e-07
Corynebacterium glutamicum ATCC 13032	3	3282708	9.1388e-07
Brucella abortus S19	3	3283936	9.13538e-07
Deinococcus radiodurans R1	3	3284156	9.13477e-07
Eubacterium dolichum DSM 3991	2	2190453	9.13053e-07
Brucella abortus biovar 1 str. 9-941	3	3286445	9.1284e-07
Bifidobacterium bifidum NCIMB 41171	2	2.19442e+06	9.11404e-07
Ferroglobus placidus DSM 10642	2	2196266	9.10637e-07
Brucella melitensis 16M	3	3294931	9.10489e-07
Thiomicrospira denitrificans ATCC 33889	2	2201561	9.08446e-07
Brucella melitensis ATCC 23457	3	3311219	9.06011e-07
Methylobacterium nodulans ORS 2060	8	8839022	9.05078e-07
Brucella suis 1330	3	3315175	9.0493e-07
Brucella suis ATCC 23445	3	3324607	9.02362e-07
Halomicrobium mukohataei DSM 12286	3	3332349	9.00266e-07
Natrialba magadii ATCC 43099	4	4443643	9.00162e-07
Rickettsia typhi str. wilmington	1	1111496	8.99688e-07
Rickettsia prowazekii str. Madrid E	1	1111523	8.99666e-07
Brucella microti CCM 4915	3	3337369	8.98912e-07
Corynebacterium glutamicum R	3	3363299	8.91981e-07
Candidatus Cloacamonas acidaminovorans	2	2246820	8.90147e-07
Bacillus sp. B14905	4	4497271	8.89428e-07
Bacillus coahuilensis m4-4	3	3381351	8.87219e-07
Pasteurella multocida subsp. multocida str. Pm70	2	2257487	8.85941e-07
Listeria monocytogenes FSL J1-208	2	2260760	8.84658e-07
Legionella pneumophila subsp. pneumophila str. Philadelphia 1	3	3397754	8.82936e-07
Legionella pneumophila str. Lens	3	3405519	8.80923e-07
Chlamydophila abortus S26/3	1	1144377	8.73838e-07
Rhizobium leguminosarum bv. trifolii WSM2304	6	6872702	8.73019e-07
Cloacibacillus evryensis 158, DSM 19522	3	3456608	8.67903e-07
Leptospira interrogans serovar Copenhageni str. Fiocruz L1-130	4	4627366	8.64423e-07
Cyanothece sp. PCC 7425	5	5786110	8.64138e-07
Marinithermus hydrothermalis T1, DSM 14884	2	2318890	8.62482e-07
Rickettsia canadensis str. McKiel	1	1159772	8.62238e-07
Actinobacillus succinogenes 130Z	2	2319663	8.62194e-07
Caulobacter segnis ATCC 21756	4	4655622	8.59176e-07
Gloeobacter violaceus PCC 7421	4	4659019	8.5855e-07
Acidaminococcus fermentans DSM 20731	2	2329769	8.58454e-07
Arcobacter butzleri RM4018	2	2341251	8.54244e-07
Chlamydophila felis Fe/C-56	1	1173791	8.5194e-07
Leptospira interrogans serovar lai str. 56601	4	4698134	8.51402e-07
Chlamydophila caviae GPIC	1	1181356	8.46485e-07
Sulfobacillus acidophilus DSM 10332	3	3552357	8.4451e-07
Bartonella grahamii as4aup	2	2369520	8.44053e-07
Legionella pneumophila str. Corby	3	3576470	8.38816e-07
Bifidobacterium adolescentis L2-32	2	2385710	8.38325e-07
Cyanothece sp. PCC 8801	4	4787694	8.35475e-07
Arthrospira maxima CS-328	5	6003314	8.32873e-07
Cyanothece sp. PCC 8802	4	4803347	8.32753e-07
Desulfonispora thiosulfatigenes DSM 11270	2	2412168	8.2913e-07
Prevotella ruminicola 23	3	3619559	8.2883e-07
Parachlamydia sp. UWE25	2	2414465	8.28341e-07
Legionella pneumophila str. Paris	3	3635495	8.25197e-07
Synechococcus sp. WH 8102	2	2434428	8.21548e-07
Carnobacterium sp. AT7	2	2442118	8.18961e-07
Microscilla marina ATCC 23134	8	9771226	8.1873e-07
Corynebacterium kroppenstedtii DSM 44385	2	2446804	8.17393e-07
Chlamydophila pneumoniae TW-183	1	1225935	8.15704e-07
Chlamydophila pneumoniae J138	1	1226565	8.15285e-07
Candidatus Liberibacter asiaticus str. psy62	1	1226704	8.15193e-07
Chlamydophila pneumoniae AR39	1	1229853	8.13105e-07
Chlamydophila pneumoniae CWL029	1	1230230	8.12856e-07
Rickettsia akari str. Hartford	1	1231060	8.12308e-07
Mesorhizobium sp. BNC1	4	4935185	8.10507e-07
Rhizobium leguminosarum bv. trifolii WSM1325	6	7418122	8.0883e-07
Xylella fastidiosa M12	2	2475130	8.08038e-07
Opitutaceae bacterium TAV2	4	4954527	8.07342e-07
Anaerotruncus colihominis DSM 17241	3	3718888	8.06693e-07
Alistipes finegoldii AHN 2437, DSM 17242	3	3723709	8.05648e-07
Rickettsia sibirica 246	1	1250021	7.99987e-07
Acinetobacter baumannii AB307-0294	3	3760981	7.97664e-07
Synechococcus sp. CC9605	2	2510659	7.96604e-07
Corynebacterium amycolatum SK46	2	2513912	7.95573e-07
Rickettsia rickettsii str. 'Sheila Smith'	1	1257710	7.95096e-07
Rickettsia rickettsii	1	1257710	7.95096e-07
Xylella fastidiosa Temecula1	2	2521148	7.93289e-07
Fulvimarina pelagi HTCC2506	3	3802689	7.88915e-07
Rickettsia rickettsii str. Iowa	1	1268175	7.88535e-07
Rickettsia conorii str. Malish 7	1	1268755	7.88174e-07
Xylella fastidiosa ANN1 (oleander) spp.	4	5115342	7.81961e-07
Deinococcus deserti VCD115	3	3855329	7.78144e-07
Xylella fastidiosa M23	2	2573987	7.77005e-07
Rickettsia africae ESF-5	1	1290917	7.74643e-07
Rhizobium leguminosarum bv. viciae 3841	6	7751309	7.74063e-07
Leifsonia xyli subsp. xyli str. CTCB07	2	2584158	7.73946e-07
Listeria monocytogenes FSL F2-515	2	2586267	7.73315e-07
Nostoc punctiforme	7	9059191	7.72696e-07
Ignicoccus hospitalis KIN4/I	1	1297538	7.7069e-07
Acinetobacter baumannii AB900	3	3910877	7.67091e-07
Candidatus Pelagibacter ubique HTCC1062	1	1308759	7.64083e-07
Xylella fastidiosa DIXON (almond)	2	2622328	7.62681e-07
Halogeometricum borinquense PR3, DSM 11551	3	3944467	7.60559e-07
Rickettsia peacockii str. Rustic	1	1314898	7.60515e-07
Ehrlichia canis str. Jake	1	1315030	7.60439e-07
Leptospira biflexa serovar Patoc strain 'Patoc 1 (Paris)'	3	3951448	7.59215e-07
Leptospira biflexa serovar Patoc strain 'Patoc 1 (Ames)'	3	3956089	7.58325e-07
Bartonella tribocorum CIP 105476	2	2642404	7.56887e-07
Desulfurococcus mucosus DSM 2162	1	1323289	7.55693e-07
Selenomonas sputigena ATCC 35185	2	2650116	7.54684e-07
Candidatus Pelagibacter ubique HTCC1002	1	1327604	7.53237e-07
Staphylococcus lugdunensis HKU09-01	2	2658366	7.52342e-07
Halobacterium salinarum R1	2	2668776	7.49407e-07
Catenibacterium mitsuokai DSM 15897	2	2671313	7.48695e-07
Eubacterium siraeum DSM 15702	2	2695934	7.41858e-07
Acinetobacter baumannii AYE	3	4048735	7.40972e-07
Acinetobacter baumannii AB0057	3	4059242	7.39054e-07
Granulibacter bethesdensis CGDNIH1	2	2708355	7.38456e-07
Clostridium cellulolyticum H10	3	4068724	7.37332e-07
Herpetosiphon aurantiacus ATCC 23779	5	6785430	7.36873e-07
Mycoplasma penetrans HF-2	1	1358633	7.36034e-07
Legionella longbeachae NSW150	3	4077332	7.35775e-07
Bordetella pertussis Tohama I	3	4086189	7.3418e-07
Ruminococcus lactaris ATCC 29176	2	2729735	7.32672e-07
Cyanothece sp. ATCC 51142	4	5460377	7.3255e-07
Xylella fastidiosa 9a5c	2	2731750	7.32131e-07
Natronomonas pharaonis DSM 2160	2	2749696	7.27353e-07
Rickettsia massiliae MTU5	1	1376184	7.26647e-07
Rhizobium etli Kim 5	3	4140853	7.24488e-07
Rhizobium etli GR56	3	4164184	7.20429e-07
Lyngbya sp. PCC 8106	5	7037511	7.10478e-07
Mycobacterium tuberculosis T92	3	4260358	7.04166e-07
Methanoplanus petrolearius SEBR 4847, DSM 11571	2	2843290	7.0341e-07
Haloarcula marismortui ATCC 43049	3	4274642	7.01813e-07
Listeria monocytogenes FSL J2-071	2	2857865	6.99823e-07
Cyanothece sp. PCC 7822	4	5725459	6.98634e-07
Saccharomonospora viridis DSM 43017	3	4308349	6.96322e-07
Wolbachia endosymbiont of Drosophila ananassae	1	1440750	6.94083e-07
Nostoc sp. PCC 7120	5	7211789	6.93309e-07
Wolbachia sp. wRi	1	1445873	6.91624e-07
Deinococcus proteolyticus MRP, DSM 20540	2	2894770	6.90901e-07
Microcystis aeruginosa NIES-843	4	5842795	6.84604e-07
Clostridium perfringens SM101	2	2921996	6.84464e-07
Anaerocellum thermophilum DSM 6725	2	2931662	6.82207e-07
Synechococcus sp. JA-3-3Ab	2	2932766	6.8195e-07
Cyanothece sp. CCY 0110	4	5880532	6.80211e-07
Caulobacter sp. K31	4	5889399	6.79186e-07
Listeria monocytogenes F6900	2	2958319	6.7606e-07
Caldicellulosiruptor saccharolyticus DSM 8903	2	2970275	6.73338e-07
Clostridium bartlettii DSM 16795	2	2971856	6.7298e-07
Listeria monocytogenes FSL J1-194	2	2986227	6.69741e-07
Psychrobacter sp. PRwf-1	2	2995049	6.67769e-07
Ehrlichia ruminantium str. Gardel	1	1499920	6.66702e-07
Methanocaldococcus fervens AG86	1	1507251	6.6346e-07
Ehrlichia ruminantium str. Welgevonden	1	1516355	6.59476e-07
Brachyspira hyodysenteriae WA1	2	3036634	6.58624e-07
Synechococcus sp. WH 5701	2	3043834	6.57066e-07
Rickettsia bellii RML369-C	1	1522076	6.56997e-07
Listeria monocytogenes J0161	2	3051828	6.55345e-07
Rickettsia bellii OSU 85-389	1	1528980	6.54031e-07
Lactobacillus casei BL23	2	3079196	6.4952e-07
Wolbachia endosymbiont of Culex quinquefasciatus JHB	1	1542899	6.48131e-07
Atopobium parvulum DSM 20469	1	1543805	6.4775e-07
Psychrobacter cryohalolentis K5	2	3101097	6.44933e-07
Coprococcus eutactus ATCC 27759	2	3102087	6.44727e-07
Crocosphaera watsonii WH 8501	4	6238156	6.41215e-07
Chloroflexus aggregans DSM 9485	3	4684931	6.40351e-07
Faecalibacterium prausnitzii M21/2	2	3126983	6.39594e-07
Ilyobacter polytropus CuHBu1, DSM 2926	2	3132314	6.38506e-07
Helicobacter pylori HPKX_438_CA4C1	1	1566388	6.38411e-07
Clostridium sp. SS2/1	2	3141381	6.36663e-07
Rickettsiella grylli	1	1.5713e+06	6.36414e-07
Helicobacter mustelae 12198	1	1578097	6.33675e-07
Rickettsia felis URRWXCal2	1	1587240	6.30024e-07
Haloquadratum walsbyi DSM 16790	2	3179361	6.29057e-07
Campylobacter jejuni subsp. jejuni CG8486	1	1597692	6.25903e-07
Lysinibacillus sphaericus C3-41	3	4817463	6.22734e-07
Campylobacter jejuni subsp. jejuni CG8421	1	1608937	6.21528e-07
Corynebacterium efficiens YS-314	2	3219505	6.21214e-07
Clostridium ramosum DSM 1402	2	3234795	6.18277e-07
Atopobium rimae ATCC 49626	1	1626291	6.14896e-07
Clostridium leptum DSM 753	2	3270109	6.116e-07
Brucella ovis ATCC 25840	2	3275590	6.10577e-07
Flexibacter litoralis Fx l1, DSM 6794	3	4915132	6.1036e-07
Cyanothece sp. PCC 7424	4	6554169	6.10299e-07
Elusimicrobium minutum Pei191	1	1643562	6.08435e-07
Brucella canis ATCC 23365	2	3312769	6.03725e-07
Clostridium thermocellum DSM 4150	2	3321980	6.02051e-07
Methanococcus maripaludis S2	1	1661137	6.01997e-07
Hyperthermus butylicus DSM 5456	1	1667163	5.99821e-07
Aeropyrum pernix K1	1	1669696	5.98911e-07
Prochlorococcus marinus str. AS9601	1	1669886	5.98843e-07
Acetobacter pasteurianus IFO 3283-01	2	3340249	5.98758e-07
Acaryochloris marina MBIC11017	5	8361599	5.97972e-07
Methanopyrus kandleri AV19	1	1694969	5.89981e-07
Haemophilus ducreyi 35000HP	1	1698955	5.88597e-07
Ktedonobacter racemifer SOSP1-21, DSM 44963	8	13661586	5.85584e-07
Stackebrandtia nassauensis DSM 44728	4	6841557	5.84662e-07
Methanococcus vannielii SB	1	1720048	5.81379e-07
Eubacterium rectale ATCC 33656	2	3449685	5.79763e-07
Rhizobium etli 8C-3	2	3469500	5.76452e-07
Deinococcus maricopensis LB-34, DSM 21211	2	3472589	5.75939e-07
Acinetobacter baumannii SDF	2	3477996	5.75044e-07
Methanocaldococcus jannaschii DSM 2661	1	1739927	5.74737e-07
Methanococcus maripaludis C6	1	1744193	5.73331e-07
Ruminococcus gnavus ATCC 29149	2	3501911	5.71117e-07
Methanothermobacter thermautotrophicus str. Delta H	1	1751377	5.70979e-07
Oenococcus oeni ATCC BAA-1163	1	1753447	5.70305e-07
Thermoproteus neutrophilus V24Sta	1	1769823	5.65028e-07
Methanospirillum hungatei JF-1	2	3544738	5.64217e-07
Methanococcus maripaludis C7	1	1772694	5.64113e-07
Methanocaldococcus sp. FS406-22	1	1773136	5.63973e-07
Campylobacter fetus subsp. fetus 82-40	1	1773615	5.6382e-07
Oenococcus oeni PSU-1	1	1780517	5.61635e-07
Lactobacillus johnsonii FI9785	1	1785116	5.60188e-07
Methanococcus maripaludis C5	1	1797331	5.56381e-07
Collinsella intestinalis DSM 13280	1	1801398	5.55124e-07
Methanocorpusculum labreanum Z	1	1804962	5.54028e-07
Brachybacterium faecium DSM 4810	2	3614992	5.53252e-07
Clostridiales genomosp. BVAB3 str. UPII9-5	1	1810248	5.5241e-07
Helicobacter pylori HPKX_438_AG0C1	1	1819663	5.49552e-07
Haemophilus influenzae R2846	1	1824242	5.48173e-07
Pyrobaculum islandicum DSM 4184	1	1826402	5.47525e-07
Haemophilus influenzae Rd KW20	1	1830138	5.46407e-07
Haemophilus influenzae PittHH	1	1837347	5.44263e-07
Thermococcus sibiricus MM 739	1	1845800	5.41771e-07
Pyrolobus fumarii 1A, DSM 11204	1	1846621	5.4153e-07
Thermococcus onnurineus NA1	1	1847607	5.41241e-07
Haemophilus influenzae 22.4-21	1	1851097	5.4022e-07
Dictyoglomus turgidum DSM 6724	1	1855560	5.38921e-07
Methanococcus voltae A3	1	1866365	5.35801e-07
Haemophilus influenzae R3021	1	1875614	5.33159e-07
Haemophilus influenzae PittAA	1	1876892	5.32796e-07
Haemophilus influenzae 3655	1	1878368	5.32377e-07
Methanosaeta thermophila PT	1	1879471	5.32065e-07
Haemophilus influenzae PittGG	1	1887192	5.29888e-07
Leuconostoc citreum KM20	1	1896614	5.27255e-07
Archaeoglobus veneficus SNP6, DSM 11195	1	1898850	5.26635e-07
Haemophilus influenzae 86-028NP	1	1914490	5.22332e-07
Clostridium thermocellum ATCC 27405	2	3843301	5.20386e-07
Thermovirga lienii Cas60314, DSM 17291	1	1923929	5.1977e-07
Haemophilus influenzae R2866	1	1933340	5.1724e-07
Helicobacter pullorum MIT 98-5489	1	1.93537e+06	5.16697e-07
Trichodesmium erythraeum IMS101	4	7750108	5.16122e-07
Fervidobacterium nodosum Rt17-B1	1	1948941	5.13099e-07
Haemophilus influenzae PittII	1	1954291	5.11695e-07
Dictyoglomus thermophilum H-6-12	1	1959987	5.10207e-07
Campylobacter curvus 525.92	1	1971264	5.07289e-07
Sphaerobacter thermophilus DSM 20745	2	3993764	5.00781e-07
Orientia tsutsugamushi str. Ikeda	1	2008987	4.97763e-07
Pyrobaculum calidifontis JCM 11548	1	2009313	4.97683e-07
Methanohalophilus mahii DSM 5219	1	2012424	4.96913e-07
Haemophilus somnus 129PT	1	2012878	4.96801e-07
Streptococcus mutans NN2025	1	2013587	4.96626e-07
Thermosipho africanus TCF52B	1	2016657	4.9587e-07
Nakamurella multipartita DSM 44233	3	6060298	4.95025e-07
Streptococcus mutans UA159	1	2030921	4.92387e-07
Peptoniphilus asaccharolyticus UW 228, DSM 20463	1	2042333	4.89636e-07
Thermococcus gammatolerans EJ3	1	2045438	4.88893e-07
Saccharopolyspora erythraea NRRL 2338	4	8212805	4.87044e-07
Bifidobacterium catenulatum DSM 16992	1	2058429	4.85807e-07
Thermococcus kodakaraensis KOD1	1	2088737	4.78758e-07
Streptococcus suis 98HAH33	1	2095698	4.77168e-07
Nocardia farcinica IFM 10152	3	6292344	4.7677e-07
Bacteroides capillosus ATCC 29799	2	4241853	4.71492e-07
Pyrobaculum arsenaticum DSM 13514	1	2121076	4.71459e-07
Sanguibacter keddieii DSM 10542	2	4253413	4.70211e-07
Orientia tsutsugamushi Boryong	1	2127051	4.70134e-07
Veillonella parvula DSM 2008	1	2132142	4.69012e-07
Lactobacillus salivarius subsp. salivarius UCC118	1	2133977	4.68609e-07
Methanosalsum zhilinae WeN5, DSM 4017	1	2138444	4.6763e-07
Neisseria gonorrhoeae FA 1090	1	2153922	4.64269e-07
Acidimicrobium ferrooxidans DSM 10331	1	2158157	4.63358e-07
Mycobacterium bovis AF2122/97	2	4345492	4.60247e-07
Mycobacterium bovis BCG str. Tokyo 172	2	4371711	4.57487e-07
Mycobacterium bovis BCG str. Pasteur 1173P2	2	4374522	4.57193e-07
Helicobacter cinaedi CCUG 18818	1	2.19859e+06	4.54837e-07
Mycobacterium tuberculosis KZN 1435	2	4398250	4.54726e-07
Mycobacterium tuberculosis CDC1551	2	4403837	4.54149e-07
Mycobacterium tuberculosis 94_M4241A	2	4410654	4.53447e-07
Mycobacterium tuberculosis H37Rv	2	4411532	4.53357e-07
Palaeococcus ferrophilus DMJ, DSM 13482	1	2206431	4.53221e-07
Mycobacterium tuberculosis H37Ra	2	4419977	4.52491e-07
Mycobacterium tuberculosis F11	2	4424435	4.52035e-07
Mycobacterium tuberculosis 02_1987	2	4443138	4.50132e-07
Pyrobaculum aerophilum str. IM2	1	2222430	4.49958e-07
Haemophilus parasuis 29755	1	2224137	4.49613e-07
Deinococcus hopiensis KR-140, DSM 18049	3	6687531	4.48596e-07
Neisseria gonorrhoeae NCCP11945	1	2236178	4.47192e-07
Actinobacillus pleuropneumoniae serovar 3 str. JL03	1	2242062	4.46018e-07
Haemophilus somnus 2336	1	2263857	4.41724e-07
Haemophilus parasuis SH0165	1	2269156	4.40692e-07
Actinobacillus pleuropneumoniae L20	1	2274482	4.39661e-07
Actinobacillus pleuropneumoniae serovar 1 str. 4074	1	2292348	4.36234e-07
Rhodococcus erythropolis PR4	3	6895538	4.35064e-07
Sulfurospirillum deleyianum DSM 6946	1	2306351	4.33585e-07
Bifidobacterium breve DSM 20213	1	2308386	4.33203e-07
Aggregatibacter aphrophilus NJ8700	1	2313035	4.32332e-07
Mannheimia succiniciproducens MBEL55E	1	2314078	4.32138e-07
Lactobacillus brevis ATCC 367	1	2340228	4.27309e-07
Actinobacillus pleuropneumoniae serovar 7 str. AP76	1	2345435	4.2636e-07
Lactococcus lactis subsp. lactis Il1403	1	2365589	4.22728e-07
Corynebacterium urealyticum DSM 7109	1	2369219	4.2208e-07
Geobacillus sp. Y412MC10	3	7121665	4.2125e-07
Vulcanisaeta distributa DSM 14429	1	2374137	4.21206e-07
Streptococcus sanguinis SK36	1	2388435	4.18684e-07
Actinomyces odontolyticus ATCC 17982	1	2393758	4.17753e-07
Paenibacillus sp. JDR-2	3	7184930	4.17541e-07
Mycobacterium avium subsp. paratuberculosis str. k10	2	4829781	4.14097e-07
Clostridium phytofermentans ISDg	2	4847594	4.12576e-07
Staphylococcus capitis SK14	1	2435835	4.10537e-07
Acidothermus cellulolyticus 11B	1	2443540	4.09242e-07
Eubacterium biforme DSM 3989	1	2.46684e+06	4.05377e-07
Corynebacterium jeikeium K411	1	2476822	4.03743e-07
Methanoculleus marisnigri JR1	1	2478101	4.03535e-07
Arthrobacter chlorophenolicus A6	2	4980870	4.01536e-07
Clostridium spiroforme DSM 1552	1	2507485	3.98806e-07
Campylobacter rectus RM3267	1	2513107	3.97914e-07
Lactococcus lactis subsp. cremoris MG1363	1	2529478	3.95338e-07
Candidatus Methanoregula boonei 6A8	1	2542943	3.93245e-07
Mycobacterium abscessus ATCC 19977	2	5090491	3.92889e-07
Staphylococcus epidermidis ATCC 12228	1	2564615	3.89922e-07
Staphylococcus carnosus subsp. carnosus TM300	1	2566424	3.89647e-07
Methanococcoides burtonii DSM 6242	1	2575032	3.88345e-07
Staphylococcus saprophyticus subsp. saprophyticus ATCC 15305	1	2577899	3.87913e-07
Lactococcus lactis subsp. cremoris SK11	1	2598348	3.8486e-07
Arthrobacter aurescens TC1	2	5226648	3.82654e-07
Chloroflexus aurantiacus J-10-fl	2	5258541	3.80334e-07
Aminomonas paucivorans GLU-3, DSM 12260	1	2630120	3.80211e-07
Lactococcus lactis subsp. lactis KF147	1	2635654	3.79412e-07
Bifidobacterium dentium Bd1	1	2636367	3.7931e-07
Staphylococcus epidermidis RP62A	1	2643840	3.78238e-07
Gordonia bronchialis DSM 43247	2	5290012	3.78071e-07
Psychrobacter arcticum 273-4	1	2650701	3.77259e-07
Geodermatophilus obscurus DSM 43160	2	5322497	3.75763e-07
Staphylococcus haemolyticus JCSC1435	1	2697861	3.70664e-07
Methanomethylovorans hollandica DSM 15978	1	2711845	3.68753e-07
Mycobacterium avium 104	2	5475491	3.65264e-07
Staphylococcus aureus RF122	1	2742531	3.64627e-07
Sulfolobus islandicus L.D.8.5	1	2748647	3.63815e-07
Jonesia denitrificans DSM 20603	1	2749646	3.63683e-07
Staphylococcus aureus subsp. aureus COL	1	2813862	3.55383e-07
Staphylococcus aureus subsp. aureus str. JKD6008	1	2818766	3.54765e-07
Staphylococcus aureus subsp. aureus str. JKD6009	1	2819448	3.54679e-07
Staphylococcus aureus subsp. aureus MSSA476	1	2820454	3.54553e-07
Staphylococcus aureus subsp. aureus MW2	1	2820462	3.54552e-07
Staphylococcus aureus subsp. aureus NCTC 8325	1	2821361	3.54439e-07
Eubacterium eligens ATCC 27750	1	2831389	3.53184e-07
Thermaerobacter marianensis DSM 12885	1	2832247	3.53077e-07
Staphylococcus aureus subsp. aureus N315	1	2839469	3.52179e-07
Staphylococcus aureus subsp. aureus ED98	1	2847542	3.5118e-07
Roseiflexus castenholzii DSM 13941	2	5723298	3.49449e-07
Listeria monocytogenes FSL J2-003	1	2878206	3.47439e-07
Staphylococcus aureus subsp. aureus str. Newman	1	2878897	3.47355e-07
Staphylococcus aureus subsp. aureus Mu3	1	2880168	3.47202e-07
Salinispora arenicola CNS205	2	5786361	3.4564e-07
Listeria monocytogenes FSL J1-175	1	2902346	3.44549e-07
Staphylococcus aureus subsp. aureus MRSA252	1	2902619	3.44516e-07
Mycobacterium ulcerans Agy99	2	5805761	3.44485e-07
Staphylococcus aureus subsp. aureus USA300_TCH1516	1	2903081	3.44462e-07
Staphylococcus aureus subsp. aureus Mu50	1	2903636	3.44396e-07
Listeria monocytogenes LO28	1	2910810	3.43547e-07
Dorea longicatena DSM 13814	1	2913833	3.43191e-07
Staphylococcus aureus subsp. aureus USA300_FPR3757	1	2917469	3.42763e-07
Candidatus Methanosphaerula palustris E1-9c	1	2922917	3.42124e-07
Lactobacillus casei ATCC 334	1	2924325	3.41959e-07
Staphylococcus aureus subsp. aureus JH1	1	2936936	3.40491e-07
Staphylococcus aureus subsp. aureus JH9	1	2937129	3.40469e-07
Methanobrevibacter ruminantium M1	1	2937203	3.4046e-07
Clostridium sp. L2-50	1	2954116	3.38511e-07
Methanocella paludicola SANAE	1	2957635	3.38108e-07
Mycobacterium sp. MCS	2	5920523	3.37808e-07
Lactobacillus paracasei subsp. paracasei 8700:2	1	2990029	3.34445e-07
Mycobacterium flavescens PYR-GCK	2	5982829	3.3429e-07
Mycobacterium sp. JLS	2	6048425	3.30665e-07
Clostridium perfringens str. 13	1	3085740	3.24071e-07
Meiothermus ruber DSM 1279	1	3097457	3.22845e-07
Halorhabdus utahensis DSM 12940	1	3116795	3.20842e-07
Clostridium nexile DSM 1787	1	3122762	3.20229e-07
Mycobacterium sp. KMS	2	6256079	3.19689e-07
Slackia heliotrinireducens DSM 20476	1	3165038	3.15952e-07
Conexibacter woesei DSM 14684	2	6359369	3.14497e-07
Dorea formicigenerans ATCC 27755	1	3186031	3.1387e-07
Lactobacillus plantarum JDM1	1	3197759	3.12719e-07
Clostridium perfringens ATCC 13124	1	3256683	3.07061e-07
Mycobacterium leprae Br4923	1	3268071	3.05991e-07
Mycobacterium leprae TN	1	3268203	3.05979e-07
Syntrophobotulus glycolicus DSM 8271	1	3274955	3.05348e-07
Clostridium perfringens NCTC 8239	1	3324319	3.00813e-07
Mycobacterium marinum M	2	6660144	3.00294e-07
Lactobacillus plantarum WCFS1	1	3348625	2.9863e-07
Rubrobacter radiotolerans DSM 5868	1	3379560	2.95897e-07
Mycobacterium smegmatis str. MC2 155	2	6988209	2.86196e-07
Clostridium perfringens CPE str. F4969	1	3580752	2.79271e-07
Clostridium scindens ATCC 35704	1	3619905	2.7625e-07
Eggerthella lenta DSM 2243	1	3632260	2.75311e-07
Thermobifida fusca YX	1	3642249	2.74556e-07
Clostridium perfringens C str. JGS1495	1	3661329	2.73125e-07
Xylanimonas cellulosilytica DSM 15894	1	3831380	2.61003e-07
Clostridium perfringens B str. ATCC 3626	1	3896305	2.56653e-07
Paenibacillus larvae subsp. larvae BRL-230010	1	4016553	2.4897e-07
Clostridium perfringens D str. JGS1721	1	4045016	2.47218e-07
Methanosarcina mazei Goe1	1	4096345	2.4412e-07
Clostridium perfringens E str. JGS1987	1	4127102	2.42301e-07
Janibacter sp. HTCC2649	1	4228723	2.36478e-07
Mycobacterium tuberculosis GM 1503	1	4261330	2.34669e-07
Mycobacterium tuberculosis C	1	4276200	2.33852e-07
Mycobacterium tuberculosis T17	1	4277414	2.33786e-07
Natronococcus occultus SP4, DSM 3396	1	4291170	2.33037e-07
Roseburia intestinalis L1-82	1	4.29301e+06	2.32937e-07
Mycobacterium tuberculosis T85	1	4299331	2.32594e-07
Mycobacterium tuberculosis str. Haarlem	1	4347292	2.30028e-07
Mycobacterium tuberculosis EAS054	1	4366920	2.28994e-07
Rhodococcus opacus B4	2	8834939	2.26374e-07
Bryantella formatexigens DSM 14469	1	4500172	2.22214e-07
Streptomyces avermitilis MA-4680	2	9119895	2.19301e-07
Beutenbergia cavernae DSM 12333	1	4669183	2.1417e-07
Rhodococcus sp. RHA1	2	9702737	2.06127e-07
Methanosarcina barkeri str. fusaro	1	4873766	2.0518e-07
Actinospica robiniae GE134769, DSM 44927	2	9916718	2.0168e-07
Arthrobacter sp. FB24	1	5070478	1.9722e-07
Salinispora tropica CNB-440	1	5183331	1.92926e-07
Chloroflexus sp. Y-400-fl	1	5268950	1.89791e-07
Nocardioides sp. JS614	1	5293685	1.88904e-07
Thermomonospora curvata DSM 43183	1	5639016	1.77336e-07
Methanosarcina acetivorans C2A	1	5751492	1.73868e-07
Roseiflexus sp. RS-1	1	5801598	1.72366e-07
Mycobacterium vanbaalenii PYR-1	1	6491865	1.54039e-07
Frankia alni ACN14a	1	7497934	1.3337e-07
Kribbella flavida DSM 17836	1	7579488	1.31935e-07
Actinosynnema mirum DSM 43827	1	8248144	1.21239e-07
Streptomyces griseus subsp. griseus NBRC 13350	1	8545929	1.17015e-07
Frankia sp. EAN1pec	1	8982042	1.11333e-07
Streptomyces coelicolor A3(2)	1	9054847	1.10438e-07
Streptosporangium roseum DSM 43021	1	10369518	9.64365e-08
Catenulispora acidiphila DSM 44928	1	10467782	9.55312e-08
