# Supplementary material for: σ54-dependent regulome in Desulfovibrio vulgaris Hildenborough
Source: BMC Genomics. 2015 Nov 10;16:919. doi: 10.1186/s12864-015-2176-y (PMC4641369; doi:10.1186/s12864-015-2176-y)
Supplement: Additional file 2: — EBP DNA-binding domains. (XLSX 9 kb) [file 12864_2015_2176_MOESM2_ESM.xlsx]

## Sheet: DNA-binding domains
EBP	DBD sequence
DVUA0143	QVANFEKKIVEDVVRRA-PSIRKAAKILGISHTALLDKMRRH
DVU0569	AVAKFEQELLVDALKKARGNMLQAARDLRVSYRIVNYKVKKY
DVU1949	SLREVEQGELLAALRRNGWIQHKAARELGLTPRQMGYRIRQW
DVU2106	TLEAIKYRAVVDALARNNGRRMATCRELDISKDTLRRILQRG
DVU2275	CLQKYETQCISNVLRVTGGNVAKAARIMQVTGAGLRYKMKAL
DVU2359	TMQRDNIRRALQAAEGRVHGVGGAAELLGIPPTTLRSRMQAL
DVU2827	IMADIEREILEEAVRTH-GSVCKVARMYKISRTTLFRKLRGS
DVU2894	FLDTMEDRLLQEALAMAEGVKNQAAEILGIKRTTLIEKLKKK
DVU2956	ARREAEVRVILKAMRATGGNKGEAARLLGVSPRTLRYKFAEY
DVU2960	SVVDLERRLIVDALARAGNRKGEAARILGWGRSTLWRKMKQF
DVU2989	AVRHLEEDALRGALARTRHNRRAAAELLGLTYDQFRGLYRRH
DVU3142	LREGEERRQLLTALRRARGNISEAARLLGVYRGTVRNRMARY
DVUA0100	NLHGLERETILAALDHAGGNKSRAAELLGITREGLRKKLLRF
DVU0110	ARNALERDMVLSALDKCGGNIVQASLAIGVSRPTFYDLLRKH
DVU0118	IMDHVGRIVVREALQYTGGNRTRAARLLGMSRPTLLARMERY
DVU0539	GVARFERRRIMEALERTGGRKIQAADLLGISRKQLWLKLKEL
DVU0619	VVEDFTRRYVEGLLRQTGGNISEAARLSGIERVSLQKILRRL
DVU0621	ALDSFEREYLERALATSGGSIKGAAAIAGVTTRQIHKLMTRH
DVU0653	YKACAERAYVTRLLDRHGADVRAAASEAGISRGHLYELVRKH
DVU0679	FRDALCVDYLNELMRRCNGDTVEACTLSGLSRSHLYEMLRRY
DVU0744	NLHEFVERLVEQALQRCNGNKTRAATLLGLSRFALLRRLRK-
DVU0804	ERSGVHEAAVREALKKAGGNKARAARLLGVARQTLYRKLAEY
DVU0946	ELDRVEREYLVELLRASGGSVTVAGSIAGVSRQRLYAMLRKH
DVU1063	LVESFSERYLRDLLESTGGNVTEAARLSGLSRVSIQKMVARY
DVU1156	PLHEMERIMILKGLEATSGNRTQAAELLGISVRTLRNKLNEY
DVU1419	AIDTMTSKLICKAMEISGGNQTVASGLLGITQQALSAKIKKL
DVU2114	SLDEAEKGELLRALDVHGGHREKTADALGISRRTLQYKLKKF
DVU2394	TLRMVERNLILDALRRCHGRQTEAAVLLGLTPKNLWAKLRKH
DVU2934	SLEAMEREHIARILEFYDNNRSLAATALGISRKTLYRKMREY
DVU3023	ARNAFETRFLAEQLQECGGNVSRLAERIGLERSHLHRKLKGY
DVU3220	FKRLMEKRYLELLIAQTEGSLQEMLDISGLSRSHFYALLKKN
DVU3305	TLEKIEAALIRRALVRAEFVQVKAAELLGISKSLLQYKLKKY
DVU3334	TLDDNERDHIMWMLEHAGGNRTLAARLLGIDRASLWRKLKRF
DVU3381	SLREVEEAHIRKVLG-MGFSMERAADVLGITTVTLWRKRKEM
DVUA0024	SLEDLERRAIVATLRETGDNKSEAARRLGITRATLHNKLKKY
DVUA0057	ALEAFEHAYLATLYEAVGGDIRQACSLSNLSRTRLYELLRKH
