# Supplementary material for: σ54-dependent regulome in Desulfovibrio vulgaris Hildenborough
Source: BMC Genomics. 2015 Nov 10;16:919. doi: 10.1186/s12864-015-2176-y (PMC4641369; doi:10.1186/s12864-015-2176-y)
Supplement: Additional file 4: — EBP binding sites. (XLSX 41 kb) [file 12864_2015_2176_MOESM4_ESM.xlsx]

## Sheet: EBP binding sites
Regulatory system	Genome	Regulator	Gene	Position	Site sequence
DVU0110	Desulfovibrio piger ATCC 29098	DESPIG_02519	DESPIG_02269	-164	TGTAAAAAAAGCTGACA
DVU0110	Desulfovibrio magneticus RS-1	DMR_16180	DMR_16160	-528	TGTAAAAAAAGCTGACA
DVU0110	Desulfovibrio magneticus RS-1	DMR_16180	DMR_16200	-203	TGTCAAATAAGCTGACA
DVU0110	Desulfovibrio vulgaris Hildenborough	DVU0110	DVU0132	-442	TGTAAAAAAAGCTGACA
DVU0110	Desulfovibrio vulgaris str. Miyazaki F	DvMF_1993	DvMF_1984	-465	CGTAAAAAAAGCTGACA
DVU0118	Desulfovibrio vulgaris Hildenborough	DVU0118	DVU0123	-166	ATGTTCCCTCAAAGGAACAT
DVU0118	Desulfovibrio vulgaris str. Miyazaki F	DvMF_1260	DvMF_1255	-163	ATGTTCCCGAATGGGAACAT
DVU0151	Desulfovibrio desulfuricans subsp. desulfuricans str. ATCC 27774	Ddes_1643	Ddes_1642	-166	TTTTTCGCGCAAAA
DVU0151	Desulfovibrio desulfuricans subsp. desulfuricans str. ATCC 27774	Ddes_1643	Ddes_1642	-94	TTTTTCACATTCAC
DVU0151	Desulfovibrio magneticus RS-1	DMR_42210	DMR_42220	-190	TTTTGCGCGATCAG
DVU0151	Desulfovibrio magneticus RS-1	DMR_42210	DMR_42220	-124	TTTTTCACGAAAAA
DVU0151	Desulfovibrio piger ATCC 29098	DESPIG_02989	DESPIG_02990	-170	GTTTGCGCAAGCGG
DVU0151	Desulfovibrio vulgaris Hildenborough	DVU0151	DVU0150	-302	GTTTTCGCAGACGG
DVU0151	Desulfovibrio vulgaris Hildenborough	DVU0151	DVU0150	-129	CTTTTCGGGAACAC
DVU0151	Desulfovibrio vulgaris str. Miyazaki F	DvMF_2340	DvMF_2341	-353	TCTTTCGCAACAAG
DVU0151	Desulfovibrio vulgaris str. Miyazaki F	DvMF_2340	DvMF_2341	-267	CTTTGCGCGATCGT
DVU0539/DVU0946	Desulfohalobium retbaense DSM 5692	Dret_0970/Dret_1222	Dret_0967	-399	TGTAAACGCGAGTTGGCA
DVU0539/DVU0946	Desulfohalobium retbaense DSM 5692	Dret_0970/Dret_1222	Dret_0969	-78	TGCCAACTCGCGTTTACA
DVU0539/DVU0946	Desulfohalobium retbaense DSM 5692	Dret_0970/Dret_1222	Dret_1220	-401	TGCTAAGCGCGATTGGCA
DVU0539/DVU0946	Desulfohalobium retbaense DSM 5692	Dret_0970/Dret_1222	Dret_1220	-292	TGCAATCCCGGCTTAGCA
DVU0539/DVU0946	Desulfohalobium retbaense DSM 5692	Dret_0970/Dret_1222	Dret_1220	-268	TGCCAACCGCGGTTGGCA
DVU0539/DVU0946	Desulfohalobium retbaense DSM 5692	Dret_0970/Dret_1222	Dret_1220	-32	AGCAAAGACACGTATGCA
DVU0539/DVU0946	Desulfohalobium retbaense DSM 5692	Dret_0970/Dret_1222	Dret_1221	-484	TGCCAACCGCGGTTGGCA
DVU0539/DVU0946	Desulfohalobium retbaense DSM 5692	Dret_0970/Dret_1222	Dret_1221	-460	TGCTAAGCCGGGATTGCA
DVU0539/DVU0946	Desulfohalobium retbaense DSM 5692	Dret_0970/Dret_1222	Dret_1221	-351	TGCCAATCGCGCTTAGCA
DVU0539/DVU0946	Desulfomicrobium baculatum DSM 4028	Dbac_2653	Dbac_2656	-182	TGCAAACTCGTGTTTGCA
DVU0539/DVU0946	Desulfomicrobium baculatum DSM 4028	Dbac_2653	Dbac_2656	-163	TGTAAACGCGACATTGCA
DVU0539/DVU0946	Desulfovibrio desulfuricans G20	Dde_0879	Dde_0876	-215	TGGTAACTTTGGTTTGCA
DVU0539/DVU0946	Desulfovibrio magneticus RS-1	DMR_33180	DMR_25930	-212	TGACAACTCCAGTTTACA
DVU0539/DVU0946	Desulfovibrio magneticus RS-1	DMR_33180	DMR_33160	-129	TGCTAACTGGAGTTTGCG
DVU0539/DVU0946	Desulfovibrio magneticus RS-1	DMR_33180	DMR_33170	-39	CGCAAACTCCAGTTAGCA
DVU0539/DVU0946	Desulfovibrio salexigens DSM 2638	Desal_0412	Desal_0416	-189	TGCAAACTTTGCTTTGCA
DVU0539/DVU0946	Desulfovibrio salexigens DSM 2638	Desal_0412	Desal_0416	-155	TGCAAGCCCAAGTAATCA
DVU0539/DVU0946	Desulfovibrio vulgaris Hildenborough	DVU0539/DVU0946	DVU0540	-166	TGCTAACTCGTGTTAGCA
DVU0539/DVU0946	Desulfovibrio vulgaris Hildenborough	DVU0539/DVU0946	DVU0542	-149	TGCTAACACGAGTTAGCA
DVU0539/DVU0946	Desulfovibrio vulgaris Hildenborough	DVU0539/DVU0946	DVU0943	-196	CGCAAACGCGGGTTTGCG
DVU0539/DVU0946	Desulfovibrio vulgaris Hildenborough	DVU0539/DVU0946	DVU0943	-172	CGCTAACACAGGTTTACG
DVU0539/DVU0946	Desulfovibrio vulgaris Hildenborough	DVU0539/DVU0946	DVU0943	-153	TGCAAAGTGATGTTTGCA
DVU0539/DVU0946	Desulfovibrio vulgaris Hildenborough	DVU0539/DVU0946	DVU2133	-195	TGCAAATAAAAGTTTGCA
DVU0539/DVU0946	Desulfovibrio vulgaris Hildenborough	DVU0539/DVU0946	DVU2133	-172	TGCAATGTCAGGTTTGCA
DVU0539/DVU0946	Desulfovibrio vulgaris Hildenborough	DVU0539/DVU0946	DVU2133	-153	TGCAAATTGAAGTTTGCA
DVU0539/DVU0946	Desulfovibrio vulgaris str. Miyazaki F	DvMF_1360/DvMF_2095/DvMF_2601	DvMF_1363	-209	TGCATACCCGCGGAGGCA
DVU0539/DVU0946	Desulfovibrio vulgaris str. Miyazaki F	DvMF_1360/DvMF_2095/DvMF_2601	DvMF_1363	-164	TGCAAACTTCAGTTTGCG
DVU0539/DVU0946	Desulfovibrio vulgaris str. Miyazaki F	DvMF_1360/DvMF_2095/DvMF_2601	DvMF_2092	-238	TGCCTTTTCGAGTTGGCA
DVU0539/DVU0946	Desulfovibrio vulgaris str. Miyazaki F	DvMF_1360/DvMF_2095/DvMF_2601	DvMF_2602	-175	TGCTAACTCGCGGCAGCA
DVU0539/DVU0946	Desulfovibrio vulgaris str. Miyazaki F	DvMF_1360/DvMF_2095/DvMF_2601	DvMF_2603	-353	TGCTGCCGCGAGTTAGCA
DVU0569	Desulfohalobium retbaense DSM 5692	Dret_1486	Dret_1485	-346	GGTGGTTCTTTTGCGTACCACT
DVU0569	Desulfomicrobium baculatum DSM 4028	Dbac_2640	Dbac_3071	-281	TATGGAAATATATGTAACCATA
DVU0569	Desulfomicrobium baculatum DSM 4028	Dbac_2640	Dbac_3071	-215	AATGGAAATATTTAGTTCCAAA
DVU0569	Desulfovibrio desulfuricans G20	Dde_1552	Dde_1553	-333	TTCGGTTTGATTTATGTCCAAA
DVU0569	Desulfovibrio desulfuricans G20	Dde_1552	Dde_1553	-313	AATGGTTTGATTTTTGACCATC
DVU0569	Desulfovibrio desulfuricans G20	Dde_1552	Dde_1553	-243	GCTGGTTTGTTTTTTTACCATT
DVU0569	Desulfovibrio magneticus RS-1	DMR_45650	DMR_45640	-362	CTTGGCATGAAATCGGACCGCT
DVU0569	Desulfovibrio magneticus RS-1	DMR_45650	DMR_45640	-343	GCTGGTCCGTTTTCATGCCATT
DVU0569	Desulfovibrio magneticus RS-1	DMR_45650	DMR_45640	-276	TTTGGAATTTTTTCGTTCCAAG
DVU0569	Desulfovibrio vulgaris Hildenborough	DVU0569	DVU0571	-371	CGTGGTTGGTTTACATTCCAAT
DVU0569	Desulfovibrio vulgaris Hildenborough	DVU0569	DVU0571	-305	GTTGGCATGTTTTAGGACCACG
DVU0569	Desulfovibrio vulgaris str. Miyazaki F	DvMF_2153	DvMF_2154	-375	AATGGTCTGAAAACTTTCCAGC
DVU0569	Desulfovibrio vulgaris str. Miyazaki F	DvMF_2153	DvMF_2154	-356	AGCGGTCTGAAATGTTTCCACT
DVU0569	Desulfovibrio vulgaris str. Miyazaki F	DvMF_2153	DvMF_2154	-289	AGTGGTCTGATTTATTTCCACT
DVU0619	Desulfovibrio vulgaris str. Miyazaki F	DvMF_1510	DvMF_1509	-96	AAGAATTTTGAGTTCTT
DVU0619	Desulfovibrio vulgaris str. Miyazaki F	DvMF_1510	DvMF_1509	-222	GGGAACTGCCAGTTCCT
DVU0619	Desulfovibrio vulgaris str. Miyazaki F	DvMF_1510	DvMF_1509	-251	AAGAATCTCAAGTTCCG
DVU0619	Desulfovibrio vulgaris Hildenborough	DVU0619	DVU0617	-253	AAGAACCTTCAGTTCTT
DVU0619	Desulfovibrio vulgaris Hildenborough	DVU0619	DVU0617	-282	AAGAACATACAGTTCTT
DVU0619	Desulfovibrio vulgaris Hildenborough	DVU0619	DVU0617	-127	CAGAACTCCAAGTTCTC
DVU0619	Desulfovibrio salexigens DSM 2638	Desal_1331	Desal_1330	-276	AGGAAATAATAATTCCT
DVU0619	Desulfovibrio salexigens DSM 2638	Desal_1331	Desal_1330	-245	AAGAACTAAAAGTTCTC
DVU0619	Desulfovibrio salexigens DSM 2638	Desal_1331	Desal_1330	-119	AAGAACTATAAATTCTT
DVU0621	Desulfovibrio desulfuricans subsp. desulfuricans str. ATCC 27774	Ddes_0084	Ddes_0082	-315	GTCATAATTTTCTGAA
DVU0621	Desulfovibrio desulfuricans subsp. desulfuricans str. ATCC 27774	Ddes_0084	Ddes_0082	-295	GTCATGTTTATCTGAA
DVU0621	Desulfovibrio desulfuricans subsp. desulfuricans str. ATCC 27774	Ddes_0084	Ddes_0614	-248	GTCATGTTTTTATGAA
DVU0621	Desulfovibrio desulfuricans subsp. desulfuricans str. ATCC 27774	Ddes_0084	Ddes_0614	-228	GTCATATTTTTATGAA
DVU0621	Desulfovibrio desulfuricans subsp. desulfuricans str. ATCC 27774	Ddes_0084	Ddes_0614	-194	GTGATGTTTTTCTCAA
DVU0621	Desulfovibrio piger ATCC 29098	DESPIG_01832	DESPIG_01831	-250	GTCAGATTTTTCGGAA
DVU0621	Desulfovibrio piger ATCC 29098	DESPIG_01832	DESPIG_01831	-229	GTCTTTTTTTTCTGAA
DVU0621	Desulfovibrio vulgaris Hildenborough	DVU0621	DVU0624	-322	GTCATCTTTTTCTGTC
DVU0621	Desulfovibrio vulgaris Hildenborough	DVU0621	DVU0624	-302	GTCATCTTTTTCTGAC
DVU0621	Desulfovibrio vulgaris str. Miyazaki F	DvMF_1493	DvMF_1491	-277	GTCAGATTTTTCTGTC
DVU0653	Desulfovibrio vulgaris Hildenborough	DVU0653	ncRNA	724892	TtTCtGtGATtaCGGAat
DVU0653	Desulfovibrio vulgaris Hildenborough	DVU0653	ncRNA	724862	TaTCCGCaATCGCGGAat
DVU0653	Desulfovibrio vulgaris str. Miyazaki F	DvMF_2644	ncRNA	3345138	TGTCCGCcATCGCGGACA
DVU0653	Desulfovibrio vulgaris str. Miyazaki F	DvMF_2644	ncRNA	3345105	cGTCCGCcATCGCGGAtt
DVU0653	Desulfovibrio vulgaris str. Miyazaki F	DvMF_2644	ncRNA	3345072	cGTCCGCGATgaCGGACA
DVU0653	Desulfovibrio desulfuricans G20	Dde_3097	ncRNA	3084701	TGTCCGCtATCtCGGACA
DVU0653	Desulfovibrio desulfuricans G20	Dde_3097	ncRNA	3084668	TaTCCGCaATCaCGGACt
DVU0653	Desulfovibrio desulfuricans G20	Dde_3097	ncRNA	3084635	cGTCCGtGATCGCGGACA
DVU0679	Desulfovibrio vulgaris Hildenborough	DVU0679	ncRNA	749933	aGTGCGcaATCGCACG
DVU0679	Desulfovibrio vulgaris Hildenborough	DVU0679	ncRNA	749950	CGTGCGtatTCGCACG
DVU0679	Desulfovibrio vulgaris Hildenborough	DVU0679	ncRNA	749964	CGTGCttTtcCGCACG
DVU0679	Desulfovibrio vulgaris str. Miyazaki F	DvMF_2679	ncRNA	3386538	CGTGCGgTATCGCACG
DVU0679	Desulfovibrio vulgaris str. Miyazaki F	DvMF_2679	ncRNA	3386552	CGTGCGATAcCGCACG
DVU0679	Desulfovibrio desulfuricans G20	Dde_2952	ncRNA	2934192	CGTGCGATAgCGCACG
DVU0679	Desulfovibrio desulfuricans G20	Dde_2952	ncRNA	2934206	CGTGCatTtgCGCACa
DVU0744	Desulfovibrio desulfuricans G20	Dde_2825	Dde_2949	-405	TGTAACA
DVU0744	Desulfovibrio desulfuricans G20	Dde_2825	Dde_2949	-398	TGTGACA
DVU0744	Desulfovibrio desulfuricans G20	Dde_2825	Dde_2949	-439	CGTCACA
DVU0744	Desulfovibrio desulfuricans G20	Dde_2825	Dde_2949	-432	TGTTACA
DVU0744	Desulfovibrio vulgaris Hildenborough	DVU0744	DVU0682	-258	TGTGACA
DVU0744	Desulfovibrio vulgaris Hildenborough	DVU0744	DVU0682	-280	TGTGACA
DVU0744	Desulfovibrio vulgaris Hildenborough	DVU0744	DVU0682	-289	TGTAACA
DVU0744	Desulfovibrio vulgaris Hildenborough	DVU0744	DVU0682	-313	TGTTACA
DVU0744	Desulfovibrio vulgaris str. Miyazaki F	DvMF_2779	DvMF_2676	-385	TGTAACA
DVU0744	Desulfovibrio vulgaris str. Miyazaki F	DvMF_2779	DvMF_2676	-377	TGTTACG
DVU0744	Desulfovibrio vulgaris str. Miyazaki F	DvMF_2779	DvMF_2676	-352	TGTAACA
DVU0744	Desulfovibrio vulgaris str. Miyazaki F	DvMF_2779	DvMF_2676	-345	TGTTACG
DVU0804	Desulfovibrio desulfuricans G20	Dde_1016	Dde_1017	-147	GTAAACTATTTGTTTAC
DVU0804	Desulfovibrio vulgaris Hildenborough	DVU0804	DVU0805	-148	GTAAACTTTTTATTTAC
DVU0804	Desulfovibrio vulgaris str. Miyazaki F	DvMF_2843	DvMF_2842	-155	GTAATCCGTAATATTAC
DVU1063	Desulfomicrobium baculatum DSM 4028	Dbac_3302	Dbac_1614	-50	GGAAAATTCTGCC
DVU1063	Desulfomicrobium baculatum DSM 4028	Dbac_3302	Dbac_2404	-193	GGAAATTCTTGCC
DVU1063	Desulfomicrobium baculatum DSM 4028	Dbac_3302	Dbac_2433	-52	GGAAAAAGTTTCC
DVU1063	Desulfomicrobium baculatum DSM 4028	Dbac_3302	Dbac_2433	-28	GGATATTTTTGCC
DVU1063	Desulfomicrobium baculatum DSM 4028	Dbac_3302	Dbac_2476	-112	GGCAAACCTTTCC
DVU1063	Desulfovibrio desulfuricans G20	Dde_1405	Dde_0288	-125	GGCAAAGCTTGCC
DVU1063	Desulfovibrio desulfuricans G20	Dde_1405	Dde_0288	-26	GGAAAACCCTTCC
DVU1063	Desulfovibrio desulfuricans G20	Dde_1405	Dde_0298	-199	GGCAACTTTTTCC
DVU1063	Desulfovibrio desulfuricans G20	Dde_1405	Dde_0298	-55	GGCATATTTTGCC
DVU1063	Desulfovibrio desulfuricans G20	Dde_1405	Dde_0356	-269	GGAACTTTTTTCC
DVU1063	Desulfovibrio desulfuricans G20	Dde_1405	Dde_1120	-170	GTAAAGTTCTGCC
DVU1063	Desulfovibrio desulfuricans G20	Dde_1405	Dde_1120	-26	GGAAAAAAATGCC
DVU1063	Desulfovibrio desulfuricans G20	Dde_1405	Dde_1455	-119	GGTATTTTTTTCC
DVU1063	Desulfovibrio desulfuricans G20	Dde_1405	Dde_1654	-180	GGCAGAAACTACC
DVU1063	Desulfovibrio desulfuricans G20	Dde_1405	Dde_1654	-53	GGCAGAACATGCA
DVU1063	Desulfovibrio desulfuricans G20	Dde_1405	Dde_1709	-193	TGAAAAAAATTCC
DVU1063	Desulfovibrio desulfuricans G20	Dde_1405	Dde_1709	-138	GGAAAAAATGTCC
DVU1063	Desulfovibrio desulfuricans G20	Dde_1405	Dde_1713	-109	GGAAACTTCTTCC
DVU1063	Desulfovibrio desulfuricans G20	Dde_1405	Dde_1713	1	TGCAAGTTTTTCC
DVU1063	Desulfovibrio desulfuricans subsp. desulfuricans str. ATCC 27774	Ddes_2381	Ddes_0530	-243	TGCAAAAATTTCA
DVU1063	Desulfovibrio desulfuricans subsp. desulfuricans str. ATCC 27774	Ddes_2381	Ddes_0530	-101	GGCAAAAAATGCC
DVU1063	Desulfovibrio desulfuricans subsp. desulfuricans str. ATCC 27774	Ddes_2381	Ddes_0763	-125	GGAAAAATTTTCC
DVU1063	Desulfovibrio desulfuricans subsp. desulfuricans str. ATCC 27774	Ddes_2381	Ddes_1028	-186	CGCAAATTTTTCC
DVU1063	Desulfovibrio desulfuricans subsp. desulfuricans str. ATCC 27774	Ddes_2381	Ddes_1028	-119	GGAAAAAAATTCC
DVU1063	Desulfovibrio desulfuricans subsp. desulfuricans str. ATCC 27774	Ddes_2381	Ddes_1259	-107	GGCAATACTTGCC
DVU1063	Desulfovibrio desulfuricans subsp. desulfuricans str. ATCC 27774	Ddes_2381	Ddes_1259	1	TGCAGATTATTCC
DVU1063	Desulfovibrio desulfuricans subsp. desulfuricans str. ATCC 27774	Ddes_2381	Ddes_1260	-185	GGAAGAAGATGCC
DVU1063	Desulfovibrio desulfuricans subsp. desulfuricans str. ATCC 27774	Ddes_2381	Ddes_1260	-65	GGCAAGATATGCC
DVU1063	Desulfovibrio desulfuricans subsp. desulfuricans str. ATCC 27774	Ddes_2381	Ddes_1559	-23	AGCAATTTTTGCC
DVU1063	Desulfovibrio desulfuricans subsp. desulfuricans str. ATCC 27774	Ddes_2381	Ddes_2002	-172	GGCAGATTCTGCG
DVU1063	Desulfovibrio desulfuricans subsp. desulfuricans str. ATCC 27774	Ddes_2381	Ddes_2002	-50	GGCAGATTCTGCC
DVU1063	Desulfovibrio desulfuricans subsp. desulfuricans str. ATCC 27774	Ddes_2381	Ddes_2091	-154	GGAATATTCTGCA
DVU1063	Desulfovibrio desulfuricans subsp. desulfuricans str. ATCC 27774	Ddes_2381	Ddes_2091	-43	GGAATGTTTTTCC
DVU1063	Desulfovibrio magneticus RS-1	DMR_13610	DMR_03980	-27	GGAATTTTTTGCC
DVU1063	Desulfovibrio magneticus RS-1	DMR_13610	DMR_10270	-62	GGAAAATAATTCC
DVU1063	Desulfovibrio magneticus RS-1	DMR_13610	DMR_10270	-18	GGAAGGAGATGCC
DVU1063	Desulfovibrio magneticus RS-1	DMR_13610	DMR_13730	-108	GGAAAAAAACTCC
DVU1063	Desulfovibrio magneticus RS-1	DMR_13610	DMR_13730	1	TGCAAATTCTTCC
DVU1063	Desulfovibrio magneticus RS-1	DMR_13610	DMR_39260	-118	GGCAAAAAATGCC
DVU1063	Desulfovibrio magneticus RS-1	DMR_13610	DMR_45020	-118	GGCAAAAAATGCC
DVU1063	Desulfovibrio salexigens DSM 2638	Desal_3371	Desal_0181	-123	GGCAGTTTTTTCC
DVU1063	Desulfovibrio salexigens DSM 2638	Desal_3371	Desal_1155	-49	GGAAAAATTTTCA
DVU1063	Desulfovibrio salexigens DSM 2638	Desal_3371	Desal_1156	-275	GGCATTTTTTTCG
DVU1063	Desulfovibrio salexigens DSM 2638	Desal_3371	Desal_1156	-26	GGAATTTTTTGCA
DVU1063	Desulfovibrio salexigens DSM 2638	Desal_3371	Desal_1249	-24	GGAAAAAAATTCC
DVU1063	Desulfovibrio salexigens DSM 2638	Desal_3371	Desal_2938	-180	GGACTTTTTTTCC
DVU1063	Desulfovibrio salexigens DSM 2638	Desal_3371	Desal_3004	-281	GGCAGTTAATGCC
DVU1063	Desulfovibrio salexigens DSM 2638	Desal_3371	Desal_3004	-155	GGAAAAAATTGAC
DVU1063	Desulfovibrio salexigens DSM 2638	Desal_3371	Desal_3006	-82	GGCACAAATTTCC
DVU1063	Desulfovibrio salexigens DSM 2638	Desal_3371	Desal_3007	-129	TGAATTATTTTCC
DVU1063	Desulfovibrio salexigens DSM 2638	Desal_3371	Desal_3007	-109	GGAAGAATATTCC
DVU1063	Desulfovibrio salexigens DSM 2638	Desal_3371	Desal_3007	1	TGAAAATACTTCC
DVU1063	Desulfovibrio salexigens DSM 2638	Desal_3371	Desal_3710	-289	GGATTTATTTGCC
DVU1063	Desulfovibrio salexigens DSM 2638	Desal_3371	Desal_3710	-245	GGCACTCTTTGCC
DVU1063	Desulfovibrio vulgaris Hildenborough	DVU1063	DVU0307	-27	GGAATATTCTGCC
DVU1063	Desulfovibrio vulgaris Hildenborough	DVU1063	DVU0316	-41	GGCAACGTCTGCC
DVU1063	Desulfovibrio vulgaris Hildenborough	DVU1063	DVU0318	-255	GGAAGGAGTTGCC
DVU1063	Desulfovibrio vulgaris Hildenborough	DVU1063	DVU0320	-23	GGAAAACCCTGCC
DVU1063	Desulfovibrio vulgaris Hildenborough	DVU1063	DVU0863	-29	GGCAAAAACTTCC
DVU1063	Desulfovibrio vulgaris Hildenborough	DVU1063	DVU1032	-118	GGCAGTTTTTTCC
DVU1063	Desulfovibrio vulgaris Hildenborough	DVU1063	DVU1441	-193	TGCAAAAATTTCC
DVU1063	Desulfovibrio vulgaris Hildenborough	DVU1063	DVU1441	-119	GGCAAGTGGTGCC
DVU1063	Desulfovibrio vulgaris Hildenborough	DVU1063	DVU1444	-49	GGCAGATTCTGCC
DVU1063	Desulfovibrio vulgaris Hildenborough	DVU1063	DVU1445	-108	GGCAACACTTGCC
DVU1063	Desulfovibrio vulgaris Hildenborough	DVU1063	DVU1445	1	TGAAAATTCTTCC
DVU1063	Desulfovibrio vulgaris Hildenborough	DVU1063	DVU1805	-154	GGAAAAAACTGCC
DVU1063	Desulfovibrio vulgaris Hildenborough	DVU1063	DVU1880	-26	GGCAACCACTGCC
DVU1063	Desulfovibrio vulgaris str. Miyazaki F	DvMF_3020	DvMF_0244	-194	TGCAAAAAATTCC
DVU1063	Desulfovibrio vulgaris str. Miyazaki F	DvMF_3020	DvMF_0244	-140	GGAAAATTTTGGC
DVU1063	Desulfovibrio vulgaris str. Miyazaki F	DvMF_3020	DvMF_0248	1	TGCATATTTTTCC
DVU1063	Desulfovibrio vulgaris str. Miyazaki F	DvMF_3020	DvMF_0509	-185	GGCAAAGCTTGCC
DVU1063	Desulfovibrio vulgaris str. Miyazaki F	DvMF_3020	DvMF_0574	-26	GGCAAAATCGTCC
DVU1063	Desulfovibrio vulgaris str. Miyazaki F	DvMF_3020	DvMF_0905	-126	GGCAGCTTTTTCC
DVU1063	Desulfovibrio vulgaris str. Miyazaki F	DvMF_3020	DvMF_1808	-206	GGCAGGTTCTGCC
DVU1063	Desulfovibrio vulgaris str. Miyazaki F	DvMF_3020	DvMF_1808	-96	GGAAGAATCTTCC
DVU1063	Desulfovibrio vulgaris str. Miyazaki F	DvMF_3020	DvMF_1812	-24	GGAAAAAACTTCC
DVU1063	Desulfovibrio vulgaris str. Miyazaki F	DvMF_3020	DvMF_2283	-410	GGCAGGATTTGCC
DVU1063	Desulfovibrio vulgaris str. Miyazaki F	DvMF_3020	DvMF_2284	-262	GGCAAATCCTGCC
DVU1063	Desulfovibrio vulgaris str. Miyazaki F	DvMF_3020	DvMF_2912	-29	GGAAATTTCTTCC
DVU1063	Lawsonia intracellularis PHE/MN1-00	LI1115	LI0211	-237	GGAAAGATTTCCC
DVU1063	Lawsonia intracellularis PHE/MN1-00	LI1115	LI0348	-88	GGCAAAAATTTCT
DVU1063	Lawsonia intracellularis PHE/MN1-00	LI1115	LI0348	-42	GGTACATTTTGCC
DVU1063	Lawsonia intracellularis PHE/MN1-00	LI1115	LI0568	1	TGCAGATTTTTCC
DVU1063	Lawsonia intracellularis PHE/MN1-00	LI1115	LI0746	-8	GGCACAAAATGCC
DVU1063	Lawsonia intracellularis PHE/MN1-00	LI1115	LI0887	-121	GGAATTTTTTGCC
DVU1156	Desulfovibrio vulgaris Hildenborough	DVU1156	DVU1164	-190	CACAAACCACGTTGTG
DVU1156	Desulfovibrio vulgaris Hildenborough	DVU1156	DVU1164	-128	CATAGATGCATGTCTG
DVU1156	Desulfovibrio vulgaris Hildenborough	DVU1156	DVU1164	-256	CACAAAAGTCGTTGTG
DVU1419	Desulfohalobium retbaense DSM 5692	Dret_2392	Dret_2390	-153	TGTGCAGCGCATTGCACA
DVU1419	Desulfomicrobium baculatum DSM 4028	Dbac_2713	Dbac_2711	-190	AATGCAGCATTTTGCACA
DVU1419	Desulfomicrobium baculatum DSM 4028	Dbac_2713	Dbac_2711	-161	TGTGCAACAGGCGGTACA
DVU1419	Desulfovibrio desulfuricans G20	Dde_1685	Dde_1684	-141	TGTGCAAGATATTGCGCA
DVU1419	Desulfovibrio desulfuricans G20	Dde_1685	ncRNA	86791	TGTGCACCATACTGCACA
DVU1419	Desulfovibrio salexigens DSM 2638	Desal_0677	Desal_0680	-158	TGTGCAATATGATGCACA
DVU1419	Desulfovibrio salexigens DSM 2638	Desal_0677	Desal_0681	-150	TGCGCAATTCATTGCATA
DVU1419	Desulfovibrio vulgaris Hildenborough	DVU1419	DVU0036	-149	TGTGCATCACCATGCACA
DVU1419	Desulfovibrio vulgaris Hildenborough	DVU1419	DVU1418	-208	TGTGCATCTTATTGCACG
DVU1419	Desulfovibrio vulgaris Hildenborough	DVU1419	DVU1418	-179	TGTGCCATCGTTTGCACA
DVU1419	Desulfovibrio vulgaris Hildenborough	DVU1419	ncRNA	3459062	TGTGCAGCATGGTGCACA
DVU1419	Desulfovibrio vulgaris Hildenborough	DVU1419	ncRNA	3459024	TGTGCAGACTTGCGCACG
DVU1419	Desulfovibrio vulgaris str. Miyazaki F	DvMF_0215	DvMF_0213	-177	TGTGCAATTTTGTGCACA
DVU1419	Desulfovibrio vulgaris str. Miyazaki F	DvMF_0215	DvMF_0213	-47	TGTGCAGCAGGGTGCGGA
DVU1419	Desulfovibrio vulgaris str. Miyazaki F	DvMF_0215	ncRNA	2634037	TGTGCAACATGCTGCACC
DVU1419	Desulfovibrio vulgaris str. Miyazaki F	DvMF_0215	ncRNA	2634014	TGTGCCGCCGTTTGCACC
DVU1949	Desulfohalobium retbaense DSM 5692	Dret_0831	Dret_0113	-393	GTTTCAGAAATGGAAG
DVU1949	Desulfohalobium retbaense DSM 5692	Dret_0831	Dret_0113	-270	ATTCCATTTTTGTAAC
DVU1949	Desulfohalobium retbaense DSM 5692	Dret_0831	Dret_0113	-151	TTTTCAATTTTGTCAA
DVU1949	Desulfohalobium retbaense DSM 5692	Dret_0831	Dret_0402	-87	TTTACATTTTCGTAAC
DVU1949	Desulfohalobium retbaense DSM 5692	Dret_0831	Dret_2267	-173	GTAACAAATTTGTCCA
DVU1949	Desulfohalobium retbaense DSM 5692	Dret_0831	Dret_2267	-132	ATGCCATTTTTGACAA
DVU1949	Desulfohalobium retbaense DSM 5692	Dret_0831	Dret_2389	-182	TTTTCGTTTTTGTCAA
DVU1949	Desulfohalobium retbaense DSM 5692	Dret_0831	Dret_2389	-173	TTGTCAATATTGGATC
DVU1949	Desulfohalobium retbaense DSM 5692	Dret_0831	Dret_2389	-141	TTGACAAAAATGAAAA
DVU1949	Desulfomicrobium baculatum DSM 4028	Dbac_1505	Dbac_1372	-117	TCTACATTTTTGTCAT
DVU1949	Desulfomicrobium baculatum DSM 4028	Dbac_1505	Dbac_1372	-75	ATGACATTTCTGTCAT
DVU1949	Desulfomicrobium baculatum DSM 4028	Dbac_1505	Dbac_1496	-328	TTGACATTTATGTGCA
DVU1949	Desulfomicrobium baculatum DSM 4028	Dbac_1505	Dbac_1496	-208	TTTGCAAATTTGTAAT
DVU1949	Desulfomicrobium baculatum DSM 4028	Dbac_1505	Dbac_1496	-155	ATTTCAAAAATGTAAT
DVU1949	Desulfomicrobium baculatum DSM 4028	Dbac_1505	Dbac_1504	-38	TTTACAATAATGGCAA
DVU1949	Desulfomicrobium baculatum DSM 4028	Dbac_1505	Dbac_2819	-89	TTTCCAATTTTGCAAA
DVU1949	Desulfomicrobium baculatum DSM 4028	Dbac_1505	Dbac_3048	-387	TTTTCAATTTTGGAAG
DVU1949	Desulfomicrobium baculatum DSM 4028	Dbac_1505	Dbac_3049	-284	CTTCCAAAATTGAAAA
DVU1949	Desulfomicrobium baculatum DSM 4028	Dbac_1505	Dbac_3049	-176	TATACATAAATGTTAA
DVU1949	Desulfomicrobium baculatum DSM 4028	Dbac_1505	Dbac_3049	-64	TTAACAACTTTGGCAC
DVU1949	Desulfovibrio desulfuricans G20	Dde_1635	Dde_0102	-216	TTAACAAAAAAGTTAA
DVU1949	Desulfovibrio desulfuricans G20	Dde_1635	Dde_0102	-174	TAAACATTTATGTAAA
DVU1949	Desulfovibrio desulfuricans G20	Dde_1635	Dde_0104	-140	TTTGCAAAAATGTGAT
DVU1949	Desulfovibrio desulfuricans G20	Dde_1635	Dde_1218	-353	TTGACGTTTATGTCAA
DVU1949	Desulfovibrio desulfuricans G20	Dde_1635	Dde_1218	-198	ATTGCATTTTTCTCAA
DVU1949	Desulfovibrio desulfuricans G20	Dde_1635	Dde_1428	-253	TTTACAATTATGTAAC
DVU1949	Desulfovibrio desulfuricans G20	Dde_1635	Dde_1428	-59	TTGACAATTTTGAGCA
DVU1949	Desulfovibrio desulfuricans G20	Dde_1635	Dde_1428	23	TATTCATAAATGGTAC
DVU1949	Desulfovibrio desulfuricans G20	Dde_1635	Dde_1634	-99	TTGACATTTCTGTAAG
DVU1949	Desulfovibrio desulfuricans G20	Dde_1635	Dde_1814	-254	ATTACAAAATTGTAAT
DVU1949	Desulfovibrio desulfuricans G20	Dde_1635	Dde_1814	-208	TTCTCAAAAATATAAA
DVU1949	Desulfovibrio desulfuricans G20	Dde_1635	Dde_1814	-46	TAAACATTTTTGTCAC
DVU1949	Desulfovibrio desulfuricans G20	Dde_1635	Dde_2311	-207	TTAACAAAATTGTGTT
DVU1949	Desulfovibrio desulfuricans G20	Dde_1635	Dde_2311	-175	ATAACAAATATGTATA
DVU1949	Desulfovibrio desulfuricans G20	Dde_1635	Dde_2763	-139	ATAACAAATTTGTAAT
DVU1949	Desulfovibrio desulfuricans G20	Dde_1635	Dde_3492	-192	TTTACTTTTTTGTAAA
DVU1949	Desulfovibrio desulfuricans G20	Dde_1635	Dde_3492	-160	TTGACATATATGTCAA
DVU1949	Desulfovibrio magneticus RS-1	DMR_26690	DMR_10730	-335	TTGACACAATTGTTTC
DVU1949	Desulfovibrio magneticus RS-1	DMR_26690	DMR_10730	-236	TTTACATTATTGCTAG
DVU1949	Desulfovibrio magneticus RS-1	DMR_26690	DMR_34890	-158	GTTGCAAAAATGTCAA
DVU1949	Desulfovibrio salexigens DSM 2638	Desal_1531	Desal_0518	-138	TTTCCATTAATGTTCA
DVU1949	Desulfovibrio salexigens DSM 2638	Desal_1531	Desal_0518	-108	TTTACATAAATGTGAA
DVU1949	Desulfovibrio salexigens DSM 2638	Desal_1531	Desal_1519	-358	TTGTCTTTTTTGTATA
DVU1949	Desulfovibrio salexigens DSM 2638	Desal_1531	Desal_1519	-197	TGTACATAAATGGAAA
DVU1949	Desulfovibrio salexigens DSM 2638	Desal_1531	Desal_1531	-140	CTGTCAATTTTGAAAA
DVU1949	Desulfovibrio salexigens DSM 2638	Desal_1531	Desal_1534	-231	ATTGCAAAAAAGTCAA
DVU1949	Desulfovibrio salexigens DSM 2638	Desal_1531	Desal_1534	-76	TTGACCTTTTTGTCAG
DVU1949	Desulfovibrio salexigens DSM 2638	Desal_1531	Desal_2290	-276	TATACAATTTTGTAAC
DVU1949	Desulfovibrio salexigens DSM 2638	Desal_1531	Desal_2290	-225	ATTACATTTTTGTAAC
DVU1949	Desulfovibrio salexigens DSM 2638	Desal_1531	Desal_2290	-182	TCTACATTTTTGTAAG
DVU1949	Desulfovibrio salexigens DSM 2638	Desal_1531	Desal_3066	-289	CTGAAAAAATTGTCAA
DVU1949	Desulfovibrio salexigens DSM 2638	Desal_1531	Desal_3066	-185	TTTACCTTTTTGTAAT
DVU1949	Desulfovibrio salexigens DSM 2638	Desal_1531	Desal_3066	-134	AATACATTTTTGTAAT
DVU1949	Desulfovibrio salexigens DSM 2638	Desal_1531	Desal_3280	-339	TTGCCAAAATTGTTTT
DVU1949	Desulfovibrio salexigens DSM 2638	Desal_1531	Desal_3370	-153	TTAACAAAAATGATTT
DVU1949	Desulfovibrio salexigens DSM 2638	Desal_1531	Desal_3370	-9	TGTACAAAAGTGATAA
DVU1949	Desulfovibrio salexigens DSM 2638	Desal_1531	Desal_3438	-204	TTTCCAATTATGTTTT
DVU1949	Desulfovibrio salexigens DSM 2638	Desal_1531	Desal_3438	-153	TTTTCAGTTTTGGCAC
DVU1949	Desulfovibrio salexigens DSM 2638	Desal_1531	Desal_3438	-91	TGTCTAAAATTGTAAA
DVU1949	Desulfovibrio salexigens DSM 2638	Desal_1531	Desal_3438	-50	GAGACGAAATTGTAAA
DVU1949	Desulfovibrio salexigens DSM 2638	Desal_1531	Desal_3587	-194	TTACAAATATTGTTAA
DVU1949	Desulfovibrio salexigens DSM 2638	Desal_1531	Desal_3587	-92	TTTACAATATTGATAA
DVU1949	Desulfovibrio salexigens DSM 2638	Desal_1531	Desal_3587	-35	CTAACAGTATTGAAAA
DVU1949	Desulfovibrio vulgaris Hildenborough	DVU1949	DVU0671	-355	GTTACATTTTTGTAAT
DVU1949	Desulfovibrio vulgaris Hildenborough	DVU1949	DVU0753	-246	TTGACGTTTTTGAAAT
DVU1949	Desulfovibrio vulgaris Hildenborough	DVU1949	DVU0753	-106	ATGACAGTTTTGTAAA
DVU1949	Desulfovibrio vulgaris Hildenborough	DVU1949	DVU1231	-159	ACGACAAAAATGCAAA
DVU1949	Desulfovibrio vulgaris Hildenborough	DVU1949	DVU1258	-411	TTTACATATTTGATAC
DVU1949	Desulfovibrio vulgaris Hildenborough	DVU1949	DVU1258	-275	TATACATTTTTGGAAA
DVU1949	Desulfovibrio vulgaris Hildenborough	DVU1949	DVU1258	-230	ATTACAATAGTGTCAA
DVU1949	Desulfovibrio vulgaris Hildenborough	DVU1949	DVU1258	-178	TTTACTATTTTGAAAG
DVU1949	Desulfovibrio vulgaris Hildenborough	DVU1949	DVU1823	-240	GTCTCAAAATTGTAAA
DVU1949	Desulfovibrio vulgaris Hildenborough	DVU1949	DVU1952	-92	TTGACATTTCTGTAAG
DVU1949	Desulfovibrio vulgaris Hildenborough	DVU1949	DVU2343	-403	TTGTCTTGTTTGTAAA
DVU1949	Desulfovibrio vulgaris Hildenborough	DVU1949	DVU2343	-248	ATTACTTTTTTGTCAC
DVU1949	Desulfovibrio vulgaris Hildenborough	DVU1949	DVU3290	-230	TAGACAAAAATGTTAC
DVU1949	Desulfovibrio vulgaris Hildenborough	DVU1949	DVU3290	-178	TTGCCATTTTTGATAT
DVU1949	Desulfovibrio vulgaris Hildenborough	DVU1949	DVU3392	-176	TGAACAACATTGTCAA
DVU1949	Desulfovibrio vulgaris Hildenborough	DVU1949	DVU3392	-135	CTTCCAATAATGTAAG
DVU1949	Desulfovibrio vulgaris str. Miyazaki F	DvMF_0608	DvMF_0546	-403	AGAACAAAAATGTTAT
DVU1949	Desulfovibrio vulgaris str. Miyazaki F	DvMF_0608	DvMF_0611	-92	TTGACATTTCTGTAAT
DVU1949	Desulfovibrio vulgaris str. Miyazaki F	DvMF_0608	DvMF_0866	-208	TTTACAAAAAAGAAAC
DVU1949	Desulfovibrio vulgaris str. Miyazaki F	DvMF_0608	DvMF_0866	-176	GTTACCAAAATGGAAA
DVU1949	Desulfovibrio vulgaris str. Miyazaki F	DvMF_0608	DvMF_0866	-175	TTACCAAAATGGAAAA
DVU1949	Desulfovibrio vulgaris str. Miyazaki F	DvMF_0608	DvMF_1590	-332	GTTACAAGTTTGCAAA
DVU1949	Desulfovibrio vulgaris str. Miyazaki F	DvMF_0608	DvMF_1590	-288	TGAACGAATTTGTAAA
DVU1949	Desulfovibrio vulgaris str. Miyazaki F	DvMF_0608	DvMF_1590	-54	GAAACAAATTTGTAAG
DVU1949	Desulfovibrio vulgaris str. Miyazaki F	DvMF_0608	DvMF_2099	-203	TTTACAATGATGTCAA
DVU1949	Desulfovibrio vulgaris str. Miyazaki F	DvMF_0608	DvMF_2387	-176	GTGGCAAAAATGTAAT
DVU1949	Desulfovibrio vulgaris str. Miyazaki F	DvMF_0608	DvMF_2387	-153	AGTACAAATATGTAAT
DVU1949	Desulfovibrio vulgaris str. Miyazaki F	DvMF_0608	DvMF_2387	-101	TTGCCGTTTTTGGAAT
DVU1949	Desulfovibrio vulgaris str. Miyazaki F	DvMF_0608	DvMF_2528	-170	TATTCAAAAATGGTAT
DVU1949	Desulfovibrio vulgaris str. Miyazaki F	DvMF_0608	DvMF_2528	-138	TTTCGATAATTGTAAA
DVU1949	Desulfovibrio vulgaris str. Miyazaki F	DvMF_0608	DvMF_2665	-369	TTCGCGAAATTGTAAA
DVU1949	Desulfovibrio vulgaris str. Miyazaki F	DvMF_0608	DvMF_2788	-305	CTGACAATTTCGCAAA
DVU1949	Desulfovibrio vulgaris str. Miyazaki F	DvMF_0608	DvMF_2788	-177	GAAACATTAATGTCAA
DVU1949	Desulfovibrio vulgaris str. Miyazaki F	DvMF_0608	DvMF_3023	-419	TTTTCAAAAATGTAAT
DVU1949	Desulfovibrio vulgaris str. Miyazaki F	DvMF_0608	DvMF_3023	-270	AATGCAAATATGTAAA
DVU1949	Desulfovibrio vulgaris str. Miyazaki F	DvMF_0608	DvMF_3023	-238	TATACAAAAATGTTAT
DVU1949	Desulfovibrio vulgaris str. Miyazaki F	DvMF_0608	DvMF_3151	-340	TTTACGTTTTTGTTAA
DVU1949	Desulfovibrio vulgaris str. Miyazaki F	DvMF_0608	DvMF_3151	-67	CTGACAATATGGTAAA
DVU2106	Desulfohalobium retbaense DSM 5692	Dret_0447	Dret_0446	-146	AGACAAATAATTCGCCC
DVU2106	Desulfovibrio desulfuricans G20	Dde_3196	Dde_3197	-150	GGGCGTATTATACGCCA
DVU2106	Desulfovibrio desulfuricans G20	Dde_3196	Dde_3197	-128	GGGCGCGTTTCACGCCC
DVU2106	Desulfovibrio magneticus RS-1	DMR_41220	DMR_11290	-130	GGGCTAATTATTCGCCC
DVU2106	Desulfovibrio magneticus RS-1	DMR_38610	DMR_11290	-130	GGGCTAATTATTCGCCC
DVU2106	Desulfovibrio salexigens DSM 2638	Desal_0623	Desal_0622	-141	GGACGCATAATTAGCCC
DVU2106	Desulfovibrio salexigens DSM 2638	Desal_0623	Desal_2513	-136	GGGCATATTTTTAGCCC
DVU2106	Desulfovibrio vulgaris Hildenborough	DVU2106	DVU2105	-137	GGGCGCATTTTGCGCCC
DVU2106	Desulfovibrio vulgaris Hildenborough	DVU2106	DVU2107	-160	GGGCGTGTTTTGCGCCC
DVU2106	Desulfovibrio vulgaris Hildenborough	DVU2106	DVU2107	-129	AGGCGCATTTTACGCCC
DVU2114	Desulfovibrio desulfuricans G20	Dde_2355	Dde_2357	-289	CATCTATTTTTTTTAGACT
DVU2114	Desulfovibrio desulfuricans G20	Dde_2355	Dde_2357	-219	GGTCTATAAATTTTAGATA
DVU2114	Desulfovibrio magneticus RS-1	DMR_33870	DMR_06420	-188	ACTCCATTATTGCTGGATC
DVU2114	Desulfovibrio magneticus RS-1	DMR_33870	DMR_33740	-76	GTTCCAGCAATCGTGGACT
DVU2114	Desulfovibrio magneticus RS-1	DMR_33870	DMR_33750	-119	AGTCCACGATTGCTGGAAC
DVU2114	Desulfovibrio vulgaris Hildenborough	DVU2114	DVU3342	-235	TTTCTAAAAATCGTAGAGT
DVU2114	Desulfovibrio vulgaris Hildenborough	DVU2114	DORF39640	-287	ACTCTACAAATCATAGATG
DVU2114	Desulfovibrio vulgaris Hildenborough	DVU2114	DORF39640	-211	AATCTACAGAACGTAGACA
DVU2114	Desulfovibrio vulgaris str. Miyazaki F	DvMF_2748	DvMF_2747	-338	GATCCAAGAATCCTAGATT
DVU2114	Desulfovibrio vulgaris str. Miyazaki F	DvMF_2748	DvMF_2747	-235	ACTCCAAGATTTGTGGATT
DVU2275	Desulfovibrio piger ATCC 29098	DESPIG_02141	DESPIG_02142	-153	TATTTATATCAATAAAAA
DVU2275	Desulfovibrio salexigens DSM 2638	Desal_3527	Desal_3528	-231	TTTCTTTTAAAAAAGAAA
DVU2275	Desulfovibrio vulgaris Hildenborough	DVU2275	DVU2272	-355	TTTCTTTGTGAAAAGAAA
DVU2359	Desulfovibrio vulgaris Hildenborough	DVU2359	DVU2357	-539	CCGCGAAATTTCGTAA
DVU2359	Desulfovibrio vulgaris Hildenborough	DVU2359	DVU2357	-526	TAACGATATATCGCTA
DVU2359	Desulfovibrio vulgaris Hildenborough	DVU2359	DVU2357	-509	TGACGACATGTCGTCA
DVU2359	Desulfovibrio vulgaris str. Miyazaki F	DvMF_3010	DvMF_3011	-510	TTACGATATATCGTTA
DVU2359	Desulfovibrio vulgaris str. Miyazaki F	DvMF_3010	DvMF_3011	-497	TTACGAAATTTCGTCA
DVU2359	Desulfovibrio vulgaris str. Miyazaki F	DvMF_3010	DvMF_3011	-480	CAACGAAATTTCGTTG
DVU2394	Desulfohalobium retbaense DSM 5692	Dret_0200	Dret_0199	-296	TGTATCATTTTTTCCCA
DVU2394	Desulfohalobium retbaense DSM 5692	Dret_0200	Dret_0199	-264	CGTGTCATTTTGCTACA
DVU2394	Desulfomicrobium baculatum DSM 4028	Dbac_3323	Dbac_0848	-84	TGTATCAATTTGGATCA
DVU2394	Desulfomicrobium baculatum DSM 4028	Dbac_3323	Dbac_0848	-50	TGTGTCAAAAAGGTTCA
DVU2394	Desulfomicrobium baculatum DSM 4028	Dbac_3323	Dbac_3325	-282	TGTATCACTTTGATCCT
DVU2394	Desulfomicrobium baculatum DSM 4028	Dbac_3323	Dbac_3325	-248	TGAGTCAAAATGACTCA
DVU2394	Desulfomicrobium baculatum DSM 4028	Dbac_3323	Dbac_3326	-264	TGAGTCATTTTGACTCA
DVU2394	Desulfomicrobium baculatum DSM 4028	Dbac_3323	Dbac_3326	-230	AGGATCAAAGTGATACA
DVU2394	Desulfovibrio desulfuricans G20	Dde_3536	Dde_3523	-258	TGTATCAGAATGAAACA
DVU2394	Desulfovibrio desulfuricans G20	Dde_3536	Dde_3523	-200	GGGGTCAAATGGACACA
DVU2394	Desulfovibrio magneticus RS-1	DMR_02400	DMR_01900	-233	TGTACCAAAATGGCACA
DVU2394	Desulfovibrio magneticus RS-1	DMR_02400	DMR_02380	10	TGGGTCAAAATGCTCCA
DVU2394	Desulfovibrio salexigens DSM 2638	Desal_0287	Desal_0284	-264	TGGTTCATATTGACACA
DVU2394	Desulfovibrio vulgaris Hildenborough	DVU2394	DVU2405	-312	TGTGGCATTTCGACCCA
DVU2394	Desulfovibrio vulgaris str. Miyazaki F	DvMF_0332	DvMF_0321	-311	TGTAGCATTTCGACCCA
DVU2827	Desulfomicrobium baculatum DSM 4028	Dbac_1585	Dbac_1587	-308	CGTTGCAAATTTGCAAC
DVU2827	Desulfomicrobium baculatum DSM 4028	Dbac_1585	Dbac_1587	-256	TGTTGCAAGTTTGCGAC
DVU2827	Desulfomicrobium baculatum DSM 4028	Dbac_1585	Dbac_1588	-422	CGTCGCAAACTTGCAAC
DVU2827	Desulfomicrobium baculatum DSM 4028	Dbac_1585	Dbac_1588	-370	GGTTGCAAATTTGCAAC
DVU2827	Desulfovibrio desulfuricans G20	Dde_1270	Dde_1275	-265	TGTTCCACCTTTGCAAC
DVU2827	Desulfovibrio desulfuricans G20	Dde_1270	Dde_1275	-196	TGTTTCATAATTGGAAC
DVU2827	Desulfovibrio desulfuricans G20	Dde_1270	Dde_1278	-254	GGTTGCAAAAGTGAAAC
DVU2827	Desulfovibrio desulfuricans subsp. desulfuricans str. ATCC 27774	Ddes_1434	Ddes_1436	-398	AGTCGCAAGTTTGCAGC
DVU2827	Desulfovibrio desulfuricans subsp. desulfuricans str. ATCC 27774	Ddes_1434	Ddes_1436	-276	TGTTGCAAAAATGCGTC
DVU2827	Desulfovibrio desulfuricans subsp. desulfuricans str. ATCC 27774	Ddes_1434	Ddes_1436	-263	CGTCGCAAAAATGGATG
DVU2827	Desulfovibrio desulfuricans subsp. desulfuricans str. ATCC 27774	Ddes_1434	Ddes_1436	-222	TGGTGCAAAAAAGCATC
DVU2827	Desulfovibrio desulfuricans subsp. desulfuricans str. ATCC 27774	Ddes_1434	Ddes_1437	-344	AGCTGCAAACTTGCGAC
DVU2827	Desulfovibrio piger ATCC 29098	DESPIG_02851	DESPIG_02848	-356	TGATGCAAATCTGCGCC
DVU2827	Desulfovibrio piger ATCC 29098	DESPIG_02851	DESPIG_02848	-305	TGATGCTAAAATGCATC
DVU2827	Desulfovibrio piger ATCC 29098	DESPIG_02851	DESPIG_02848	-181	TGATGCATTTTTGCACC
DVU2827	Desulfovibrio piger ATCC 29098	DESPIG_02851	DESPIG_02849	-332	GGGTGCAAAAATGCATC
DVU2827	Desulfovibrio piger ATCC 29098	DESPIG_02851	DESPIG_02849	-157	AGGCGCAGATTTGCATC
DVU2827	Desulfovibrio piger ATCC 29098	DESPIG_02851	DESPIG_02849	-89	TGTTACAAAAATGGCAC
DVU2827	Desulfovibrio vulgaris Hildenborough	DVU2827	DVU2820	-431	TGATGCAAAAACGAAAC
DVU2827	Desulfovibrio vulgaris Hildenborough	DVU2827	DVU2822	-204	CGTTCCAAAAATGAAAC
DVU2894	Desulfohalobium retbaense DSM 5692	Dret_0568	Dret_0578	-374	TGTCAATTTCCTGACT
DVU2894	Desulfomicrobium baculatum DSM 4028	Dbac_3226	Dbac_0691	-414	CGTCAATTTCTTGACC
DVU2894	Desulfomicrobium baculatum DSM 4028	Dbac_3226	Dbac_3226	-68	CGTCATAATCTTGACA
DVU2894	Desulfovibrio desulfuricans G20	Dde_2959	Dde_0564	-478	AGTCAATTTCTTGACC
DVU2894	Desulfovibrio desulfuricans G20	Dde_2959	Dde_1501	-50	TGTCAAGTTGCTGACA
DVU2894	Desulfovibrio desulfuricans G20	Dde_2959	Dde_2959	-78	CGTCATGTTTTTGACA
DVU2894	Desulfovibrio desulfuricans G20	Dde_2959	Dde_3583	-122	CATCAATCTCTTGACG
DVU2894	Desulfovibrio desulfuricans G20	Dde_2959	Dde_3583	-25	TGTCACTCTGTTGACA
DVU2894	Desulfovibrio desulfuricans subsp. desulfuricans str. ATCC 27774	Ddes_1305	Ddes_0313	-445	CGTCAGATGTTTGACA
DVU2894	Desulfovibrio desulfuricans subsp. desulfuricans str. ATCC 27774	Ddes_1305	Ddes_1305	-46	CGTCAGTGTATTGACA
DVU2894	Desulfovibrio desulfuricans subsp. desulfuricans str. ATCC 27774	Ddes_1305	Ddes_1836	-475	CGTCAGGCACTTGACG
DVU2894	Desulfovibrio desulfuricans subsp. desulfuricans str. ATCC 27774	Ddes_1305	Ddes_2004	-4	CGCCATGAAATTGACG
DVU2894	Desulfovibrio desulfuricans subsp. desulfuricans str. ATCC 27774	Ddes_1305	Ddes_2282	-276	CGACAGCAATTTGACG
DVU2894	Desulfovibrio magneticus RS-1	DMR_31690	DMR_25590	-434	CGTCAATTCCTTGACG
DVU2894	Desulfovibrio magneticus RS-1	DMR_31690	DMR_31690	-83	TGTCAGTAAATTGACA
DVU2894	Desulfovibrio piger ATCC 29098	DESPIG_00321	DESPIG_00321	-46	TGTCAGTGTATTGACA
DVU2894	Desulfovibrio piger ATCC 29098	DESPIG_00321	DESPIG_02462	-402	CGTCAGTTATCTGACG
DVU2894	Desulfovibrio salexigens DSM 2638	Desal_2984	Desal_2827	-433	CGTCGCTTTCTTGACG
DVU2894	Desulfovibrio salexigens DSM 2638	Desal_2984	Desal_2984	-116	CGTCATTTCATTGACA
DVU2894	Desulfovibrio vulgaris Hildenborough	DVU2894	DVU0047	-381	CGTCATTGCCCTGACA
DVU2894	Desulfovibrio vulgaris Hildenborough	DVU2894	DVU0410	-557	CGTCAATTCCTTGACC
DVU2894	Desulfovibrio vulgaris Hildenborough	DVU2894	DVU2894	-66	TGTCATGTAATTGACA
DVU2894	Desulfovibrio vulgaris str. Miyazaki F	DvMF_1324	DvMF_1324	-352	TGTCAGCGAATTGACA
DVU2894	Desulfovibrio vulgaris str. Miyazaki F	DvMF_1324	DvMF_1546	-555	CGTCAGTTTCTTGACC
DVU2894	Lawsonia intracellularis PHE/MN1-00	LI1092	LI0743	-425	CGTCAATATACTGGCA
DVU2894	Lawsonia intracellularis PHE/MN1-00	LI1092	LI1017	-436	CGTCAACTTATTGACT
DVU2894	Lawsonia intracellularis PHE/MN1-00	LI1092	LI1092	-70	TGTCAGACTCTTGACA
DVU2934	Desulfohalobium retbaense DSM 5692	Dret_0548	Dret_2081	-136	TGTCAAAGAACAACA
DVU2934	Desulfohalobium retbaense DSM 5692	Dret_0548	Dret_2081	-114	TGTGTCAAAGGGACA
DVU2934	Desulfomicrobium baculatum DSM 4028	Dbac_1833	Dbac_2789	-136	TGTTGTTTTTTAGCA
DVU2934	Desulfovibrio desulfuricans G20	Dde_3003	Dde_2986	-136	TGTAAAAAAACCACA
DVU2934	Desulfovibrio desulfuricans G20	Dde_3003	Dde_2986	-120	GGTGTAAAAAACACA
DVU2934	Desulfovibrio desulfuricans G20	Dde_3003	Dde_2986	-118	TGTAAAAAACACACA
DVU2934	Desulfovibrio salexigens DSM 2638	Desal_3679	Desal_2604	-161	TGCAAAAAAACCACA
DVU2934	Desulfovibrio salexigens DSM 2638	Desal_3679	Desal_2604	-131	TGTTGTAAAAATACA
DVU2934	Desulfovibrio salexigens DSM 2638	Desal_3679	Desal_2604	-128	TGTAAAAATACAACT
DVU2934	Desulfovibrio vulgaris Hildenborough	DVU2934	DVU2917	-135	TGTGCAGAACACACA
DVU2934	Desulfovibrio vulgaris Hildenborough	DVU2934	DVU2917	-117	TGCGTGGATGACACA
DVU2934	Desulfovibrio vulgaris Hildenborough	DVU2934	DVU2917	-73	TGTTTATTTACAGCA
DVU2934	Desulfovibrio vulgaris str. Miyazaki F	DvMF_1461	DvMF_1446	-162	TGTGTGTTTTCCACA
DVU2934	Desulfovibrio vulgaris str. Miyazaki F	DvMF_1461	DvMF_1446	-160	TGTGTTTTCCACACC
DVU2934	Desulfovibrio vulgaris str. Miyazaki F	DvMF_1461	DvMF_1446	-134	TGCGCAAAAGCCACA
DVU2934	Desulfovibrio vulgaris str. Miyazaki F	DvMF_1461	DvMF_1446	-115	TGCGTGAAACACACA
DVU2934	Lawsonia intracellularis PHE/MN1-00	LI0687	LI0627	-220	TGTTGTTAAAAAACA
DVU2934	Lawsonia intracellularis PHE/MN1-00	LI0687	LI0627	-217	TGTTAAAAAACAACA
DVU2934	Lawsonia intracellularis PHE/MN1-00	LI0687	LI0627	-158	CGTTTTATTACAGCA
DVU2934	Lawsonia intracellularis PHE/MN1-00	LI0687	LI0627	-117	TGTTGTAAAAAAACA
DVU2956	Desulfomicrobium baculatum DSM 4028	Dbac_2263	Dbac_2264	-169	GCGGCAATATTTTGCCGT
DVU2956	Desulfomicrobium baculatum DSM 4028	Dbac_2263	Dbac_2264	-348	CCGGCAATTTCTTGCCGG
DVU2956	Desulfovibrio magneticus RS-1	DMR_40130	DMR_40120	-346	GCGGCAAAAATTTGCCGC
DVU2956	Desulfovibrio magneticus RS-1	DMR_40130	DMR_40120	-199	GCGGCGAATGTTTGCCGT
DVU2956	Desulfovibrio magneticus RS-1	DMR_40130	DMR_40120	-220	ACGGCAAAAATTTGCCGC
DVU2956	Desulfovibrio vulgaris Hildenborough	DVU2956	DVU2957	-131	GCGGTAATTTTTTGCCGC
DVU2956	Desulfovibrio vulgaris str. Miyazaki F	DvMF_1763	DvMF_1771	-39	GCGGCAACATTCTGCCGC
DVU2956	Desulfovibrio vulgaris str. Miyazaki F	DvMF_1763	DvMF_1764	-271	GCGGAAAATTTCTGCCGT
DVU2956	Desulfovibrio vulgaris str. Miyazaki F	DvMF_1763	DvMF_1764	-292	CCGGCAATTTGTTGCCGG
DVU2989	Desulfomicrobium baculatum DSM 4028	Dbac_1226	Dbac_1225	-180	TGTGGTTTCCATCACCAAT
DVU2989	Desulfovibrio desulfuricans G20	Dde_3227	Dde_3226	-171	CATGGTTTTTTATGCCATA
DVU2989	Desulfovibrio desulfuricans G20	Dde_3227	Dde_3226	-151	TATGGTTTAAATTGCTACT
DVU2989	Desulfovibrio desulfuricans G20	Dde_3227	Dde_3226	-131	AATGGTTTTGTATACCACA
DVU2989	Desulfovibrio magneticus RS-1	DMR_38340	DMR_38330	-169	CATGGCGATTTTCTCCAGT
DVU2989	Desulfovibrio magneticus RS-1	DMR_38340	DMR_38330	-148	TGTGGCGAAAAATACCAGT
DVU2989	Desulfovibrio vulgaris Hildenborough	DVU2989	DVU2988	-147	TTTGGTGGATTTTACCAGT
DVU2989	Desulfovibrio vulgaris str. Miyazaki F	DvMF_1798	DvMF_1799	-171	TTTGGTGATTTTCACCAGA
DVU3023	Desulfohalobium retbaense DSM 5692	Dret_0776	Dret_1039	-532	TGTCTGAACTCCAGGACA
DVU3023	Desulfohalobium retbaense DSM 5692	Dret_0776	Dret_1039	-362	AGGCCCAATTCCCAGACA
DVU3023	Desulfohalobium retbaense DSM 5692	Dret_0776	Dret_1039	-174	TGTCCGCTATCCAGGACA
DVU3023	Desulfomicrobium baculatum DSM 4028	Dbac_1042	Dbac_1044	-460	TGTCCGGAAAATCGGACG
DVU3023	Desulfomicrobium baculatum DSM 4028	Dbac_1042	Dbac_1044	-323	TGTCCGGAAAAATGGACG
DVU3023	Desulfomicrobium baculatum DSM 4028	Dbac_1042	Dbac_1044	-189	TGTCTTTTTTTTCAGACA
DVU3023	Desulfovibrio desulfuricans G20	Dde_3234	Dde_3237	-388	TGTCCTGTTTTTCAGACA
DVU3023	Desulfovibrio desulfuricans G20	Dde_3234	Dde_3237	-363	AGTCCGCTTTTTCAGACA
DVU3023	Desulfovibrio desulfuricans G20	Dde_3234	Dde_3237	-262	TGTCCTTTTTTTCAGACA
DVU3023	Desulfovibrio desulfuricans G20	Dde_3234	Dde_3237	-243	TGTACGATCCTCCGGACA
DVU3023	Desulfovibrio magneticus RS-1	DMR_20080	DMR_20070	-442	AGTCCCCTTTTCCAGACT
DVU3023	Desulfovibrio magneticus RS-1	DMR_20080	DMR_20070	-279	AGTCTGAAAAACCAGACT
DVU3023	Desulfovibrio magneticus RS-1	DMR_20080	DMR_20070	-252	TGTCTGAAAAACCAGACT
DVU3023	Desulfovibrio magneticus RS-1	DMR_20080	DMR_20070	-172	CATCCGATTTCCCGGATG
DVU3023	Desulfovibrio vulgaris Hildenborough	DVU3023	DVU2451	-402	AGTCCATTTTTTCAGACT
DVU3023	Desulfovibrio vulgaris Hildenborough	DVU3023	DVU2451	-311	TGTCTGCAATGTCGGACA
DVU3023	Desulfovibrio vulgaris Hildenborough	DVU3023	DVU3025	-390	CATCCGCTTTTTCAGACA
DVU3023	Desulfovibrio vulgaris Hildenborough	DVU3023	DVU3025	-351	CGTCCACTTTTTCAGACA
DVU3023	Desulfovibrio vulgaris Hildenborough	DVU3023	DVU3025	-251	AGTCCGCTTTTCAAGACA
DVU3023	Desulfovibrio vulgaris Hildenborough	DVU3023	DVU3284	-399	TGTCCATTTTCTCGGACT
DVU3023	Desulfovibrio vulgaris Hildenborough	DVU3023	DVU3284	-128	TGTCTGGAAAACCGTACG
DVU3023	Desulfovibrio vulgaris str. Miyazaki F	DvMF_1859	DvMF_1860	-631	TGTCCTACCTTTCGGACG
DVU3023	Desulfovibrio vulgaris str. Miyazaki F	DvMF_1859	DvMF_1860	-592	CATCCGTTTTTTCGGACA
DVU3023	Desulfovibrio vulgaris str. Miyazaki F	DvMF_1859	DvMF_1860	-467	CGTCCGGATTTTCGGACC
DVU3023	Desulfovibrio vulgaris str. Miyazaki F	DvMF_1859	DvMF_2129	-179	CGTCCCATATTGCGGAAT
DVU3023	Desulfovibrio vulgaris str. Miyazaki F	DvMF_1859	DvMF_2129	-130	TGTCTGAAAAAAAAGATT
DVU3142	Desulfohalobium retbaense DSM 5692	Dret_0168	Dret_0167	-343	CACAATGTTTAAACATGTGT
DVU3142	Desulfohalobium retbaense DSM 5692	Dret_0168	Dret_0167	-331	ACATGTGTTTAAACACCCTG
DVU3142	Desulfovibrio desulfuricans G20	Dde_0659	Dde_0657	-190	ACATATGTCTAACCATATGA
DVU3142	Desulfovibrio desulfuricans G20	Dde_0659	Dde_0657	-178	CCATATGATTAGACATTATC
DVU3142	Desulfovibrio magneticus RS-1	DMR_25540	DMR_33620	-228	GCACATGTCTAAGCAAGTGT
DVU3142	Desulfovibrio salexigens DSM 2638	Desal_0828	Desal_0829	-201	ACATGTGTTTAATCATGTGT
DVU3142	Desulfovibrio vulgaris Hildenborough	DVU3142	DVU3143	-210	CCAGATGATGCATCGATTGA
DVU3142	Desulfovibrio vulgaris Hildenborough	DVU3142	DVU3143	-186	CATCATGATGCGTCATGTGC
DVU3142	Desulfovibrio vulgaris str. Miyazaki F	DvMF_1692	DvMF_1693	-235	CAGCATGGCGCAACATGTGC
DVU3142	Desulfovibrio vulgaris str. Miyazaki F	DvMF_1692	DvMF_1693	-204	CCATATGTCGCATCATATGC
DVU3305	Desulfohalobium retbaense DSM 5692	Dret_0701	Dret_0700	-591	TGTTGCAAAAAACAACG
DVU3305	Desulfohalobium retbaense DSM 5692	Dret_0701	Dret_0700	-574	CGTTGCAAAAAACAACA
DVU3305	Desulfomicrobium baculatum DSM 4028	Dbac_2666	Dbac_2668	-134	TGTTGCAGATTGCAGCG
DVU3305	Desulfomicrobium baculatum DSM 4028	Dbac_2666	Dbac_2668	-58	TGTTGCAAAACGCAACA
DVU3305	Desulfomicrobium baculatum DSM 4028	Dbac_2666	Dbac_2669	-220	TGTTGCGTTTTGCAACA
DVU3305	Desulfomicrobium baculatum DSM 4028	Dbac_2666	Dbac_2669	-144	CGCTGCAATCTGCAACA
DVU3305	Desulfovibrio magneticus RS-1	DMR_10800	DMR_10810	-148	CGTTGCGAAACGCAACA
DVU3305	Desulfovibrio magneticus RS-1	DMR_10800	DMR_10810	-103	CGTTGCTTATTGCAACA
DVU3305	Desulfovibrio magneticus RS-1	DMR_10800	DMR_10820	-86	TGTTGCAATAAGCAACG
DVU3305	Desulfovibrio magneticus RS-1	DMR_10800	DMR_10820	-41	TGTTGCGTTTCGCAACG
DVU3305	Desulfovibrio salexigens DSM 2638	Desal_0385	Desal_0383	-229	CGTTGCAAAAAGCAACA
DVU3305	Desulfovibrio salexigens DSM 2638	Desal_0385	Desal_0383	-152	TGTTGCAGATAGCAACA
DVU3305	Desulfovibrio vulgaris Hildenborough	DVU3305	DVU3303	-90	TGTTGCGATATGCAACA
DVU3305	Desulfovibrio vulgaris Hildenborough	DVU3305	DVU3303	-9	TGCTGCATAATGCAACA
DVU3305	Desulfovibrio vulgaris Hildenborough	DVU3305	DVU3302	-227	TGTTGCATTATGCAGCA
DVU3305	Desulfovibrio vulgaris Hildenborough	DVU3305	DVU3302	-146	TGTTGCATATCGCAACA
DVU3305	Desulfovibrio vulgaris str. Miyazaki F	DvMF_2109	DvMF_2106	-224	CGTTGCATTTCGCAACG
DVU3305	Desulfovibrio vulgaris str. Miyazaki F	DvMF_2109	DvMF_2106	-146	CGTTGCACTTTGCAACA
DVU3305	Desulfovibrio vulgaris str. Miyazaki F	DvMF_2109	DvMF_2107	-154	TGTTGCAAAGTGCAACG
DVU3305	Desulfovibrio vulgaris str. Miyazaki F	DvMF_2109	DvMF_2107	-76	CGTTGCGAAATGCAACG
DVU3334	Desulfovibrio vulgaris Hildenborough	DVU3334	DVU3339.1	-148	GTTACATTTTGTAAC
DVU3334	Desulfovibrio vulgaris Hildenborough	DVU3334	DVU3339.1	-127	CTTTCATTTTGATAC
DVU3334	Desulfovibrio vulgaris str. Miyazaki F	DvMF_2572	DvMF_2578	-254	ATTACAAAATGAAAT
DVU3334	Desulfovibrio vulgaris str. Miyazaki F	DvMF_2572	DvMF_2578	-233	GTTGCAAAAGGTAAT
DVU3381	Desulfovibrio desulfuricans G20	Dde_0109	Dde_0110	-84	TGTATAAAAAACATACA
DVU3381	Desulfovibrio desulfuricans G20	Dde_0109	Dde_0110	-50	TGTATAAAAAATAGACG
DVU3381	Desulfovibrio desulfuricans G20	Dde_0109	Dde_0110	-32	TGTACAAATATTGAACA
DVU3381	Desulfovibrio desulfuricans G20	Dde_0109	Dde_0111	-221	TGTTCAATATTTGTACA
DVU3381	Desulfovibrio desulfuricans G20	Dde_0109	Dde_0111	-203	CGTCTATTTTTTATACA
DVU3381	Desulfovibrio desulfuricans G20	Dde_0109	Dde_0111	-169	TGTATGTTTTTTATACA
DVU3381	Desulfovibrio desulfuricans G20	Dde_0109	Dde_2819	-190	TGTATAAAAAAAAGACA
DVU3381	Desulfovibrio desulfuricans G20	Dde_0109	Dde_2819	-172	TGTCTTGTTTTTATACA
DVU3381	Desulfovibrio desulfuricans G20	Dde_0109	Dde_2819	-136	TGTATAAAAATTGTACA
DVU3381	Desulfovibrio desulfuricans subsp. desulfuricans str. ATCC 27774	Ddes_0187	Ddes_1704	-228	TGTTTTATTAGTAGACA
DVU3381	Desulfovibrio magneticus RS-1	DMR_19630	DMR_19620	-19	TGTATAGAATGTATGCA
DVU3381	Desulfovibrio piger ATCC 29098	DESPIG_02784	DESPIG_02788	-243	TGTATAATTTTTGACCA
DVU3381	Desulfovibrio piger ATCC 29098	DESPIG_02784	DESPIG_02788	-211	TGCATAAAAACTGGACA
DVU3381	Desulfovibrio vulgaris Hildenborough	DVU3381	DVU3382	-414	CGTATGAAAATGATACA
DVU3381	Desulfovibrio vulgaris Hildenborough	DVU3381	DVU3382	-382	TGTATAAAAAATATACT
DVU3381	Desulfovibrio vulgaris Hildenborough	DVU3381	DVU3382	-74	TGTATGAAAAATAGACA
DVU3381	Desulfovibrio vulgaris Hildenborough	DVU3381	DVU3384	-226	AGTATATTTTTTATACA
DVU3381	Desulfovibrio vulgaris Hildenborough	DVU3381	DVU3384	-194	TGTATCATTTTCATACG
DVU3381	Desulfovibrio vulgaris str. Miyazaki F	DvMF_2149	DvMF_2147	-274	TGTTCGATTTTCATACG
DVU3381	Desulfovibrio vulgaris str. Miyazaki F	DvMF_2149	DvMF_2147	-242	CGTATAGTTTTTATACA
DVU3381	Desulfovibrio vulgaris str. Miyazaki F	DvMF_2149	DvMF_2148	-110	TGTATAAAAACTATACG
DVU3381	Desulfovibrio vulgaris str. Miyazaki F	DvMF_2149	DvMF_2148	-78	CGTATGAAAATCGAACA
DVU3381	Lawsonia intracellularis PHE/MN1-00	LI1079	LI1078	-19	TGTATAAAAAATATACA
DVU3381	Lawsonia intracellularis PHE/MN1-00	LI1079	LI1080	13	TGTATGAGTTTTATACA
DVUA0057	Desulfomicrobium baculatum DSM 4028	Dbac_2195	Dbac_2232	-142	TGTCGGATAATCTTACA
DVUA0057	Desulfomicrobium baculatum DSM 4028	Dbac_2195	Dbac_0315	-328	TGTCGGAATGCCCGGCA
DVUA0057	Desulfomicrobium baculatum DSM 4028	Dbac_2195	Dbac_2224	-549	TGTAAGTTTTTTCGACA
DVUA0057	Desulfomicrobium baculatum DSM 4028	Dbac_2195	Dbac_2235	-139	TGTCGGAGAACTTTACA
DVUA0057	Desulfovibrio desulfuricans G20	Dde_0850	Dde_0404	-274	TGTCGGAACTCATTACA
DVUA0057	Desulfovibrio desulfuricans G20	Dde_0850	Dde_0404	-167	TGTCGACTTATCTGACA
DVUA0057	Desulfovibrio desulfuricans G20	Dde_0850	Dde_2507	-155	TGTCGAAAAGTATTACA
DVUA0057	Desulfovibrio desulfuricans G20	Dde_0850	Dde_2510	-229	TGTAATTATAATCGACA
DVUA0057	Desulfovibrio desulfuricans G20	Dde_0850	Dde_2509	-158	TGTCGGATTTATTTACA
DVUA0057	Desulfovibrio desulfuricans G20	Dde_0850	Dde_2510	-147	TGTCGCTTTTTTTTACA
DVUA0057	Desulfovibrio desulfuricans G20	Dde_0850	Dde_2510	-248	TGTCAGGTATTTTTACT
DVUA0057	Desulfovibrio vulgaris Hildenborough	DVUA0057	DVUA0089	-108	TGTAAGGTTTCTCGACA
DVUA0057	Desulfovibrio vulgaris Hildenborough	DVUA0057	DVU1152	-421	TGTCGACTGTCTTTACA
DVUA0057	Desulfovibrio vulgaris Hildenborough	DVUA0057	DVUA0030	-540	TGTTGCGTTTTCCGACA
DVUA0057	Desulfovibrio vulgaris Hildenborough	DVUA0057	DVUA0032	-257	TGTCGGAAAAGGCAACA
DVUA0057	Desulfovibrio vulgaris Hildenborough	DVUA0057	DVUA0032	-168	TGTCGGATAGGTTGACA
DVUA0057	Desulfovibrio vulgaris Hildenborough	DVUA0057	DVU0132	-442	TGTAAAAAAAGCTGACA
DVUA0057	Desulfovibrio vulgaris Hildenborough	DVUA0057	DVUA0036	-194	TGTCGGGTTTTCCGACA
DVUA0057	Desulfovibrio vulgaris Hildenborough	DVUA0057	DVUA0036	-213	TGTCGGACAGGCTTACA
DVUA0057	Desulfovibrio vulgaris Hildenborough	DVUA0057	DVUA0030	-560	TGTTGCCTTATCCGACA
DVUA0057	Desulfovibrio vulgaris Hildenborough	DVUA0057	DVU1152	-343	TGTCGGAAGACCTTACA
DVUA0057	Desulfovibrio vulgaris Hildenborough	DVUA0057	DVUA0031	-97	TGTCGGAGAACCTTACA
DVUA0057	Desulfovibrio vulgaris str. Miyazaki F	DvMF_0670	DvMF_0693	-257	TGTCGGAAAAGACAACA
DVUA0057	Desulfovibrio vulgaris str. Miyazaki F	DvMF_0670	DvMF_1984	-465	CGTAAAAAAAGCTGACA
DVUA0057	Desulfovibrio vulgaris str. Miyazaki F	DvMF_0670	DvMF_0691	-524	TGTCGGATTTTCCGACA
DVUA0057	Desulfovibrio vulgaris str. Miyazaki F	DvMF_0670	DvMF_0691	-543	TGTCGAGAGAATTTACA
DVUA0057	Desulfovibrio vulgaris str. Miyazaki F	DvMF_0670	DvMF_0693	-169	TGTCGGATAGATTAACA
DVUA0057	Desulfovibrio vulgaris str. Miyazaki F	DvMF_0670	DvMF_0694	-109	TGTCGGAATTCCTGACA
DVUA0100	Desulfovibrio piger ATCC 29098	DESPIG_00681	DESPIG_00689	-216	GCCAACATTTTTGAT
DVUA0100	Desulfovibrio piger ATCC 29098	DESPIG_00681	DESPIG_00690	-119	ATCAAAAATGTTGGC
DVUA0100	Desulfovibrio piger ATCC 29098	DESPIG_00681	DESPIG_00695	-254	GCAAACACCATTGCC
DVUA0100	Desulfovibrio piger ATCC 29098	DESPIG_00681	DESPIG_01878	-475	GCCAACATCATTGCA
DVUA0100	Desulfovibrio vulgaris Hildenborough	DVUA0100	DVUA0106	-549	GCCAACATCGTTGCC
DVUA0100	Desulfovibrio vulgaris Hildenborough	DVUA0100	DVUA0106	-517	GGCAGTGTTGTTGGC
DVUA0100	Desulfovibrio vulgaris Hildenborough	DVUA0100	DVUA0106	-227	TGCAACGTTGTTGCT
DVUA0100	Desulfovibrio vulgaris Hildenborough	DVUA0100	DVU4010(DORF41366)	-300	GCCAACAGCATGGGC
DVUA0100	Desulfovibrio vulgaris Hildenborough	DVUA0100	DVU4010(DORF41366)	-277	GCCAACGCTATTGGC
DVUA0100	Desulfovibrio vulgaris Hildenborough	DVUA0100	DVUA203(DORF2077)	-204	GCCAACAACACTGCC
DVUA0100	Desulfovibrio vulgaris Hildenborough	DVUA0100	DVUA203(DORF2077)	-172	GGCAACGATGTTGGC
DVUA0100	Desulfovibrio vulgaris str. Miyazaki F	DvMF_2411	DvMF_2406	-301	GCCAACACTGTTGGC
DVUA0100	Desulfovibrio vulgaris str. Miyazaki F	DvMF_2411	DvMF_2412	-177	GTCAACCGTTTTGCC
DVUA0100	Desulfovibrio vulgaris str. Miyazaki F	DvMF_2411	DvMF_2417	-402	GACAATGATGTTGCA
DVUA0100	Desulfovibrio vulgaris str. Miyazaki F	DvMF_2411	DvMF_2418	-437	GGCAACGACCTTGCC
DVUA0100	Desulfovibrio vulgaris str. Miyazaki F	DvMF_2411	DvMF_2419	-422	TCCAACAACGTTAGC
DVUA0100	Desulfovibrio vulgaris str. Miyazaki F	DvMF_2411	DvMF_2420	-154	GCTAACGTTGTTGGA
DVUA0100	Lawsonia intracellularis PHE/MN1-00	LI1151	LI1157	-271	GCCAACCTTGTTGGC
DVUA0143	Desulfomicrobium baculatum DSM 4028	Dbac_0594	Dbac_0547	-120	CCACATTTTTGTCG
DVUA0143	Desulfomicrobium baculatum DSM 4028	Dbac_0594	Dbac_0833	-156	AGACAAAAATGTAG
DVUA0143	Desulfomicrobium baculatum DSM 4028	Dbac_0594	Dbac_0834	-184	CTACATTTTTGTCT
DVUA0143	Desulfovibrio magneticus RS-1	DMR_26510	DMR_11080	-114	CGACGCTTTTGTCG
DVUA0143	Desulfovibrio magneticus RS-1	DMR_26510	DMR_11080	-93	CCACGATTTTGTCG
DVUA0143	Desulfovibrio magneticus RS-1	DMR_26510	DMR_11080	-49	CGACAATATTGAAT
DVUA0143	Desulfovibrio magneticus RS-1	DMR_26510	DMR_17520	-148	CTACAATTCTGTCG
DVUA0143	Desulfovibrio magneticus RS-1	DMR_26510	DMR_17520	-125	CGACAAATTTGTTT
DVUA0143	Desulfovibrio magneticus RS-1	DMR_26510	DMR_20560	-204	CGACATTTATGTCG
DVUA0143	Desulfovibrio magneticus RS-1	DMR_26510	DMR_20560	-191	GAACATTTTTGTCG
DVUA0143	Desulfovibrio magneticus RS-1	DMR_26510	DMR_20560	-168	CAACAAAAATGTTT
DVUA0143	Desulfovibrio salexigens DSM 2638	Desal_0518	Desal_0447	-200	CTGCAAAAATGTAG
DVUA0143	Desulfovibrio salexigens DSM 2638	Desal_0518	Desal_0447	-182	CTACAATTTTGTAC
DVUA0143	Desulfovibrio salexigens DSM 2638	Desal_0518	Desal_0448	-157	GTACAAAATTGTAG
DVUA0143	Desulfovibrio salexigens DSM 2638	Desal_0518	Desal_0448	-139	CTACATTTTTGCAG
DVUA0143	Desulfovibrio vulgaris Hildenborough	DVUA0143	DVUA0015	-435	CTACAAAAATGTAG
DVUA0143	Desulfovibrio vulgaris Hildenborough	DVUA0143	DVUA0016	-354	CGACGATTCTGTAG
DVUA0143	Desulfovibrio vulgaris Hildenborough	DVUA0143	DVUA0016	-336	CTACATTTTTGTAG
DVUA0143	Desulfovibrio vulgaris str. Miyazaki F	DvMF_2528	DvMF_2612	-406	CGACCATTTTGTCG
DVUA0143	Desulfovibrio vulgaris str. Miyazaki F	DvMF_2528	DvMF_2612	-388	CGACAAATGCGTTG
DVUA0143	Desulfovibrio vulgaris str. Miyazaki F	DvMF_2528	DvMF_2613	-230	CAACGCATTTGTCG
DVUA0143	Desulfovibrio vulgaris str. Miyazaki F	DvMF_2528	DvMF_2613	-212	CGACAAAATGGTCG
