# Supplementary material for: σ54-dependent regulome in Desulfovibrio vulgaris Hildenborough
Source: BMC Genomics. 2015 Nov 10;16:919. doi: 10.1186/s12864-015-2176-y (PMC4641369; doi:10.1186/s12864-015-2176-y)
Supplement: Additional file 5: — σ 54 -dependent genes and operons. (XLSX 18 kb) [file 12864_2015_2176_MOESM5_ESM.xlsx]

## Sheet: Gene list
Operon	Operon function	Gene	Gene function
DVU0036	Envelope stress response	DVU0036	Zinc resistance-associated protein
DVU0047-DVU0043	Flagella	DVU0047	Flagellar basal body-associated protein FliL
		DVU0046	Flagellar motor switch protein FliN
		DVU0045	Flagellar biosynthesis protein FliO
		DVU0044	Flagellar biosynthesis protein FliP
		DVU0043	Flagellar biosynthesis protein FliQ
DVU0123-DVU0121	Transmembrane transport	DVU0123	membrane protein, predicted UPF0324 family transporter
		DVU0122	hypothetical protein
		DVU0121	hypothetical protein
DVU0132-DVU0133	Transmembrane transport	DVU0132	membrane protein, predicted TSUP family transporter
		DVU0133	hypothetical membrane protein
DVU0139-DVU0140	Posttranscriptional regulation	DVU0139	integral membrane sensor histidine kinase
		DVU0140	response regulator receiver protein
DVU0150-DVU0146	Transmembrane transport	DVU0150	hypothetical membrane protein
		DVU0149	membrane protein, predicted TSUP family transporter
		DVU0148	lipoprotein, putative
		DVU0147	lipoprotein, putative
		DVU0146	hypothetical protein
DVU0307	Flagella	DVU0307	Flagellar hook protein FlgE
DVU0316-DVU0310	Flagella	DVU0316	Flagellar basal-body rod protein FlgB
		DVU0315	Flagellar basal-body rod protein FlgC
		DVU0314	Flagellar hook-basal body complex protein FliE
		DVU0313	Flagellar M-ring protein FliF
		DVU0312	Flagellar motor switch protein FliG
		DVU0311	Flagellar assembly protein FliH
		DVU0310	Flagellar protein export ATPase FliI
DVU0318	Flagella	DVU0318	TPR repeat-containing protein
DVU0320	Flagella	DVU0320	hypothetical protein
DVU0410-DVU0409	Flagella	DVU0410	hypothetical protein
		DVU0409	hypothetical protein
DVU0512-DVU0522	Flagella	DVU0512	Flagellar basal-body rod protein FlgF
		DVU0513	Flagellar basal-body rod protein FlgG
		DVU0514	Flagellar basal-body P-ring formation protein FlgA
		DVU0515	Flagellar L-ring protein FlgH
		DVU0516	Flagellar P-ring protein FlgI
		DVU0517	Flagellar protein FlgJ [peptidoglycan hydrolase]
		DVU0518	FlgN family protein
		DVU0519	Flagellar hook-associated protein FlgK
		DVU0520	Flagellar hook-associated protein FlgL
		DVU0521	Carbon storage regulator, CsrA
		DVU0522	Flagellar assembly factor FliW
DVU0542-DVU0545	Transmembrane transport	DVU0542	UspA domain protein
		DVU0543	membrane protein, predicted UPF0324 family transporter
		DVU0544	hypothetical protein
		DVU0545	UspA domain protein
DVU0571	Amino acid metabolism	DVU0571	Alanine dehydrogenase
DVU0617-DVU0616	Function unknown	DVU0617	hypothetical protein
		DVU0616	hypothetical protein
DVU0624-DVU0625	Nitrite stress response	DVU0624	Cytochrome c nitrite reductase, small subunit NrfH
		DVU0625	Cytochrome c nitrite reductase, catalytic subunit NrfA
DVU0682	Transcriptional regulation	DVU0682	DNA-binding protein, putative
DVU0750	Chemotaxis	DVU0750	methyl-accepting chemotaxis protein
DVU0805-DVU0806	Posttranscriptional regulation	DVU0805	hypothetical protein
		DVU0806	response regulator receiver protein
DVU0858	Function unknown	DVU0858	lipoprotein, putative
DVU0863-DVU0862	Flagella	DVU0863	Flagellar hook-associated protein FliD
		DVU0862	Flagellin-specific chaperone FliS
DVU0910	Flagella	DVU0910	Flagellar motor switch protein FliM
DVU0913-DVU0911	Flagella	DVU0913	Flagellar biosynthesis chaperone FliJ
		DVU0912	Flagellar protein FlbB
		DVU0911	tRNA pseudouridine synthase A
DVU0943-DVU0946	Transmembrane transport	DVU0943	membrane protein, predicted UPF0324 family transporter
		DVU0944	hypothetical protein
		DVU0945	sensor histidine kinase
		DVU0946	sigma54-specific response regulator
DVU1032	Flagella	DVU1032	hypothetical protein
DVU1152	Exopolysaccharide and biofilm synthesis	DVU1152	PEP-CTERM motif protein
DVU1164	Amide metabolism	DVU1164	Aliphatic amidase
DVU1231-DVU1233	Nitrogen metabolism and transport	DVU1231	Ammonium transporter
		DVU1232	Nitrogen regulatory protein P-II
		DVU1233	Probable [Protein-PII] uridylyltransferase
DVU1258	Nitrogen metabolism	DVU1258	Glutamine synthetase type III
DVU1276-DVU1266	Pili	DVU1276	Tfp pilus assembly protein ATPase PilM-like protein
		DVU1275	hypothetical protein
		DVU1274	hypothetical protein
		DVU1273	Type IV pilus biogenesis protein PilQ
		DVU1272	Type IV fimbrial assembly, ATPase PilB
		DVU1271	Type IV fimbrial assembly protein PilC
		DVU4015	Type IV pilin PilA
		DVU1270	Twitching motility protein PilT
		DORF10279	hypothetical protein
		DVU1268	Type IV pilin PilA
		DVU1267	hypothetical protein
		DVU1266	hypothetical protein
DVU1418-DVU1419	Transcriptional regulation	DVU1418	sensor histidine kinase
		DVU1419	sigma54-specific response regulator
DVU1441	Flagella	DVU1441	Flagellin (flaB1)
DVU1445-DVU1443	Flagella	DVU1445	Flagellar hook-length control protein FliK
DVU1444-DVU1443	Flagella	DVU1444	Flagellar basal-body rod modification protein FlgD
		DVU1443	Flagellar hook protein FlgE
DVU1536-DVU1537	Cell wall	DVU1536	Membrane-bound lytic murein transglycosylase C precursor
		DVU1537	outer membrane chaperone Skp
DVU1805	Flagella	DVU1805	GGDEF domain protein
DVU1854	Function unknown	DVU1854	hypothetical protein
DVU1880	Flagella	DVU1880	hypothetical protein
DVU1962-DVU1960	Chemotaxis	DVU1962	Methyl-accepting chemotaxis protein McpC, putative
		DVU1961	chemotaxis protein CheW
		DVU1960	Signal transduction histidine kinase CheA
DVU2090	Flagella	DVU2090	EF hand domain protein
DVU2105-DVU2103	Cell division	DVU2105	Major ampullate spidroin
		DVU2104	4Fe-4S ferredoxin iron-sulfur binding domain protein
		DVU2103	Iron-sulfur cluster binding protein
DVU2107-DVU2109	Cell division	DVU2107	hypothetical protein
		DVU2108	Putative iron-molybdenum cofactor biosynthesis protein
		DVU2109	Cytosolic Fe-S cluster assembling factor NBP35
DORF39640-DVU2129	Pili	DORF39640	Flp pilus assembly protein, pilin Flp
		DVU2116	Flp pilus assembly protein, pilin Flp
		DVU2117	Type IV prepilin peptidase TadV/CpaA
		DVU2118	Flp pilus assembly protein RcpC/CpaB
		DVU2119	Type II/IV secretion system secretin RcpA/CpaC, associated with Flp pilus assembly
		DVU2120	hypothetical protein
		DVU2121	Type II/IV secretion system ATPase TadZ/CpaE, associated with Flp pilus assembly
		DVU2122	Type II/IV secretion system ATP hydrolase TadA/VirB11/CpaF, TadA subfamily
		DVU2123	Flp pilus assembly protein TadB
		DVU2124	Type II/IV secretion system protein TadC, associated with Flp pilus assembly
		DVU2125	Flp pilus assembly protein TadD, contains TPR repeat
		DVU2126	hypothetical protein
		DVU2127	Von Willebrand factor type A domain protein, associated with Flp pilus assembly
		DVU2128	Similar to TadZ/CpaE, associated with Flp pilus assembly
		DVU2129	sensory box histidine kinase/response regulator
DVU2133-DVU2132	Transmembrane transport	DVU2133	membrane protein, predicted UPF0324 family transporter
		DVU2132	hypothetical protein
DVU2232	Function unknown	DVU2232	hypothetical protein
DVU2272-DVU2269	Pyruvate metabolism	DVU2272	Pyruvate formate-lyase
		DVU2271	Pyruvate formate-lyase activating enzyme
		DVU2270	hypothetical protein
		DVU2269	hypothetical protein
DVU2277-DVU2276	Transmembrane transport	DVU2277	hypothetical protein
		DVU2276	TSUP family transporter
DVU2280	Amino acid transport	DVU2280	cationic amino acid transporter
DVU2392	Type III secretion	DVU2392	Type III secretion chaperone, CesT family
DVU4010	Type III secretion	DVU4010	Type III secreted protein
DVU2405-DVU2399	Energy metabolism	DVU2405	alcohol dehydrogenase, iron-containing
		DVU2404	CoB-CoM heterodisulfide reductase subunit C
		DVU2403	CoB-CoM heterodisulfide reductase subunit B
		DVU2402	CoB-CoM heterodisulfide reductase subunit A
		DVU2401	Coenzyme F420-reducing hydrogenase, beta subunit
		DVU2400	Heterodisulfide reductase, iron-sulfur binding subunit
		DVU2399	Heterodisulfide reductase, cytochrome reductase subunit
DVU2451	Lactate transport	DVU2451	L-lactate permease
DVU2652	Function unknown	DVU2652	hypothetical protein
DVU2820	Pyruvate metabolism and transport	DVU2820	amidohydrolase family protein
DVU2822-DVU2825	Pyruvate metabolism and transport	DVU2822	TRAP-type C4-dicarboxylate transport system, periplasmic component
		DVU2823	TRAP dicarboxylate transporter, DctM subunit
		DVU2824	Pyruvate formate-lyase
		DVU2825	Pyruvate formate-lyase activating enzyme
DVU2896-DVU2897	Function unknown	DVU2896	TPR domain protein
		DVU2897	Predicted dioxygenase
DVU2917	Lipid A biosynthesis	DVU2917	UDP-3-O-[3-hydroxymyristoyl] N-acetylglucosamine deacetylase
DVU2957-DVU2967	Transmembrane transport	DVU2957	hypothetical protein
		DVU2958	TSUP family transporter
		DVU2959	hypothetical membrane protein
		DVU2960	sigma54-specific transcriptional regulator
		DVU2961	hypothetical protein
		DVU2962	integral membrane sensor signal transduction histidine kinase
		DVU2963	response regulator receiver protein
		DVU2964	hypothetical protein
		DVU2965	hypothetical protein
		DVU2966	response regulator receiver protein
		DVU2967	sensor histidine kinase/response regulator
DVU2988-DVU2986	Phage shock response	DVU2988	Phage shock protein A
		DVU2987	Phage shock protein B
		DVU2986	Phage shock protein C
DVU3003-DVU3000	Exopolysaccharide and biofilm synthesis	DVU3003	radical SAM domain protein
		DVU3002	Methyltransferase type 12
		DVU3001	conserved domain protein
		DVU3000	hypothetical protein
DVU3004-DVU3011	Exopolysaccharide and biofilm synthesis	DVU3004	radical SAM domain protein
		DVU3005	aminotransferase, DegT/DnrJ/EryC1/StrS family
		DVU3006	acylneuraminate cytidylyltransferase family protein
		DVU3007	hypothetical protein
		DVU3008	N-acetylneuraminate synthase
		DVU3009	radical SAM domain protein
		DVU3010	UDP-4-amino-4-deoxy-L-arabinose--oxoglutarate aminotransferase
		DVU3011	WbqC-like family protein
DVU3020	Function unknown	DVU3020	hypothetical protein
DVU3025-DVU3033	Lactate metabolism	DVU3025	Pyruvate-flavodoxin oxidoreductase
		DVU3026	L-lactate permease
		DVU3027	Glycolate dehydrogenase, subunit GlcD
		DVU3028	Glycolate dehydrogenase, iron-sulfur subunit GlcF
		DVU3029	Phosphate acetyltransferase
		DVU3030	Acetate kinase
		DVU3031	BioD-like N-terminal domain of phosphotransacetylase
		DVU3032	L-lactate dehydrogenase, hypothetical protein subunit LldG
		DVU3033	L-lactate dehydrogenase, Fe-S oxidoreductase subunit LldE / L-lactate dehydrogenase, Iron-sulfur cluster-binding subunit LldF
DVU3143-DVU3145	Energy metabolism	DVU3143	4Fe-4S ferredoxin iron-sulfur binding domain protein
		DVU3144	cytochrome c family protein
		DVU3145	Cytochrome B561
DVU3232-DVU3225	Flagella	DVU3232	Flagellar biosynthesis pathway, component FlhA
		DVU3231	Flagellar biosynthesis protein FlhF
		DVU3230	Flagellar synthesis regulator FleN
		DVU3229	RNA polymerase sigma28 subunit FliA
		DVU3228	Chemotaxis regulator
		DVU3227	Flagellar biosynthesis protein FliL
		DVU3226	hypothetical protein
		DVU3225	hypothetical protein
DVU3234-DVU3233	Flagella	DVU3234	Flagellar biosynthesis protein FliR
		DVU3233	Flagellar biosynthesis protein FlhB
DVU3302-DVU3298	Transmembrane transport	DVU3302	hypothetical protein
		DVU3301	hypothetical protein
		DVU3300	hypothetical protein
		DVU3299	TSUP family transporter
		DVU3298	universal stress protein
DVU3339.1-DVU3334	Potassium uptake	DVU3339.1	Potassium-transporting ATPase, F subunit
		DVU3339	Potassium-transporting ATPase, A subunit
		DVU3338	Potassium-transporting ATPase, B subunit
		DVU3337	Potassium-transporting ATPase, C subunit
		DVU3336	Potassium-transporting ATPase, D subunit
		DVU3335	sensor histidine kinase
		DVU3334	sigma54-specific response regulator
DVU3342-DVU3344	Pili	DVU3342	hypothetical protein
		DVU3343	hypothetical protein
		DVU3344	hypothetical protein
DVU3382-DVU3381	Transcriptional regulation	DVU3382	sensor histidine kinase
		DVU3381	sigma54-specific response regulator
DVU3384	Envelope stress response	DVU3384	Zinc resistance-associated protein
DVU3387	Function unknown	DVU3387	hypothetical protein
DVUA0015-DVUA0007	Nitrogen metabolism	DVUA0015	Nitrogenase (molybdenum-iron) reductase and maturation protein NifH
		DVUA0014	Nitrogen regulatory protein P-II
		DVUA0013	Nitrogen regulatory protein P-II
		DVUA0012	Nitrogenase (molybdenum-iron) alpha chain
		DVUA0011	Nitrogenase (molybdenum-iron) beta chain
		DVUA0010	Ferredoxin, 2Fe-2S
		DVUA0009	Nitrogenase FeMo-cofactor scaffold and assembly protein NifE
		DVUA0008	Nitrogenase FeMo-cofactor scaffold and assembly protein NifN
		DVUA0007	Nitrogenase FeMo-cofactor synthesis FeS core scaffold and assembly protein NifB
DVUA0016	Nitrogen metabolism	DVUA0016	Pyruvate carboxyltransferase
DVUA0030	Exopolysaccharide and biofilm synthesis	DVUA0030	PEP-CTERM motif protein
DVUA0032-DVUA0031	Exopolysaccharide and biofilm synthesis	DVUA0032	hypothetical protein
DVUA0036-DVUA0041	Exopolysaccharide and biofilm synthesis	DVUA0036	PEP-CTERM system TPR-repeat lipoprotein
		DVUA0037	Exopolysaccharide production protein Pss (pss)
		DVUA0038	polysaccharide export protein, PEP-CTERM sytem-associated
		DVUA0039	Lipopolysaccharide biosynthesis chain length determinant protein
		DVUA0040	Protein-tyrosine kinase
		DVUA0041	Secretion ATPase, PEP-CTERM locus subfamily
DVUA0089	Exopolysaccharide and biofilm synthesis	DVUA0089	hypothetical protein
DVUA0106-DVUA0099	Type III secretion	DVUA0106	Type III secretion outer membrane contact sensing protein (YopN,Yop4b,LcrE) / Type III secretion outer membrane negative regulator of secretion (TyeA)
		DVUA0105	Type III secretion chaperone SycN
		DORF831	hypothetical protein
		DVUA0104.1	Chaperone protein YscY
		DVUA0104	Type III secretion export apparatus protein
		DVUA0103	Type III secretion export apparatus protein, HrpO family
		DVUA0102	Type III secretion export apparatus protein
		DVUA0101	Type III secretion export apparatus protein, hrpY/hrcU family
		DVUA0100	sigma54- specific transcriptional regulator
		DORF807	hypothetical protein
		DVUA0099	HAMP domain protein
DVUA203-DVUA0125	Type III secretion	DVUA203	hypothetical protein
		DVUA0109	Type III secretion chaperone protein for YopD
		DVUA0110	Type III secretion host injection protein
		DVUA0111	Type III secretion host injection and negative regulator protein
		DVUA201	Tir chaperone family protein
		DVUA0112	Type III secretion outer membrane pore forming protein
		DVUA0113	Type III secretion inner membrane ring protein
		DVUA0114	hypothetical protein
		DVUA0115	Type III secretion system major needle subunit protein, YscF family
		DVUA0116	hypothetical protein
		DORF2111	hypothetical protein
		DVUA0117	Type III secretion bridge between inner and outermembrane lipoprotein
		DVUA200	hypothetical protein
		DVUA0118	Type III secretion needle assembly protein, YopL family
		DVUA0119	Type III secretion cytoplasmic ATP synthase
		DVUA0119.1	Type III secretion needle assembly protein
		DVUA0120	Type III secretion needle assembly protein
		DVUA0121	Type III secretion cytoplamic ring protein
		DVUA0122	Type III secretion export apparatus protein
		DVUA0123	anti-sigma factor antagonist
		DVUA0124	putative anti-sigma regulatory factor, serine/threonine protein kinase
		DVUA0125	transglycosylase, SLT family
DVUA0143	Transcriptional regulation	DVUA0143	sigma54- specific transcriptional regulator
