# Supplementary material for: σ54-dependent regulome in Desulfovibrio vulgaris Hildenborough
Source: BMC Genomics. 2015 Nov 10;16:919. doi: 10.1186/s12864-015-2176-y (PMC4641369; doi:10.1186/s12864-015-2176-y)
Supplement: Additional file 6: — σ 54 -dependent promoters. (XLSX 19 kb) [file 12864_2015_2176_MOESM6_ESM.xlsx]

## Sheet: sigma54-dependent promoters
Gene	Promoter sequence	Position	Regulator	Operon	Function
DVU0036	TGTGGCACGCTATCTGCTT	-60	DVU1419	DVU0036	Envelope stress response
DVU0047	GCTGGAACATTTTCTGCAA	-186	DVU2894	DVU0047-DVU0043	Flagella
DVU0123	CATGGCACTCCATTTGCTC	-54	DVU0118	DVU0123-DVU0121	Transmembrane transport
DVU0132	TATGGCACACCCGTTGCTT	-232	DVU0110, DVUA0057	DVU0132-DVU0133	Transmembrane transport
DVU0139	AATGGTACGCTGTTTGCTC	-79		DVU0139-DVU0140	Posttranscriptional regulation
DVU0150	TTTGGCACGGCCATTGCTC	-180	DVU0151	DVU0150-DVU0146	Transmembrane transport
DVU0307	TCTGGCACGGCTCGTGCTT	-59	DVU1063	DVU0307	Flagella
DVU0316	CGTGGAACCCTTTTTGCTT	-91	DVU1063	DVU0316-DVU0310	Flagella
DVU0318	TTGGGCATGGCGCTTGCTT	-115	DVU1063	DVU0318	Flagella
DVU0320	GCTTGCACGCTTCTTGCTT	-55	DVU1063	DVU0320	Flagella
	AATGGCCCGCGTCTTGCCC	-296
DVU0410	GTTGGCCCGGAATTTGCTT	-70	DVU2894	DVU0410-DVU0409	Flagella
DVU0512	CGTGGTCTGCATATTGCAA	-68		DVU0512-DVU0522	Flagella
DVU0542	CGTGGCATGCAGCTTGCTT	-71	DVU0539, DVU0946	DVU0542-DVU0545	Transmembrane transport
DVU0571	GTTGGCAAGGCCTTTGCTA	-124	DVU0569	DVU0571	Amino acid metabolism
DVU0617	TCTGGCCCGTTTCCTGCTC	-60	DVU0619	DVU0617-DVU0616	Function unknown
DVU0624	TTCGGCACGCCTTTTGTAA	-196	DVU0621	DVU0624-DVU0625	Nitrite stress response
ncRNA downstream of DVU0653	CTTGGCACGCTTCTTGGTA	724743*	DVU0653	ncRNA downstream of DVU0653	Posttranscriptional regulation
ncRNA downstream of DVU0679	CATGGCACACCATTTGCTA	750515*	DVU0679	ncRNA	Posttranscriptional regulation
DVU0682	GGTGGCCCGATTTTTGCTC	-200	DVU0744	DVU0682	Transcriptional regulation
DVU0750	AATGGCACTGCTCTTGCTG	-201		DVU0750	Chemotaxis
DVU0805	GATGGTATGATATTTGATA	-59	DVU0804	DVU0805-DVU0806	Posttranscriptional regulation
DVU0858	TCCGGCATCGTTCTTGCTT	-79		DVU0858	Function unknown
DVU0863	CGTGGCATCTGGATTGCAT	-71	DVU1063	DVU0863-DVU0862	Flagella
DVU0910	ACTGGCCCCTATCTTGCAA	-128		DVU0910	Flagella
DVU0913	AACGGCCCGTTCCTTGCTA	-72		DVU0913-DVU0911	Flagella
DVU0943	TCTGGCACGCTTCTTGTTC	-73	DVU0539, DVU0946	DVU0943-DVU0946	Transmembrane transport
DVU1032	GGTGGCGTGCTTCTTGCTC	-52	DVU1063	DVU1032	Flagella
DVU1152	GGCGGTATGCAACTTGCAA	-258	DVU0110, DVUA0057	DVU1152	Exopolysaccharide and biofilm synthesis
DVU1164	TTTGGCACACTTGTCGCTA	-110	DVU1156	DVU1164	Amide metabolism
DVU1231	GTTGGCACGCGACTTGCCT	-81	DVU3220, DVU1949	DVU1231-DVU1233	Nitrogen metabolism and transport
DVU1258	ATTGGCCCGCTCTTTGCTC	-100	DVU1949	DVU1258	Nitrogen metabolism
DVU1276	GGCGGCATCCACCTTGCCC	-70		DVU1276-DVU1266	Pili
DVU1418	TTCGGCACAGTTCTTTCAT	-46	DVU1419	DVU1418-DVU1419	Transcriptional regulation
DVU1441	ATTGGCATCGTGTTTGCTG	-54	DVU1063	DVU1441	Flagella
DVU1444	TATGGCGCGGGAAATGCAA	-82	DVU1063	DVU1444-DVU1443	Flagella
DVU1445	ATTGGAACACTCCTTGTAT	-43	DVU1063	DVU1445-DVU1443	Flagella
DVU1536	ACTGGCCCGGATGTTGCTT	-90		DVU1536-DVU1537	Cell wall
DVU1805	AATGGCCCGCATATTGCTT	-69	DVU1063	DVU1805	Flagella
DVU1854	TTAGGCACGCATATTGCTT	34		DVU1854	Function unknown
DVU1880	ATTGGCATGATTCATGCTT	-68	DVU1063	DVU1880	Flagella
DVU1962	TTTGGCCTGCCTCTTGCTT	-317		DVU1962-DVU1960	Chemotaxis
DVU2090	CAAGGTACACACCTTGCTT	-96	DVU1063	DVU2090	Flagella
DVU2105	CGTGGAACGGAACGTGCTT	-60	DVU2106	DVU2105-DVU2103	Cell division
DVU2107	CACGGCATCATTCCTGCTT	-51	DVU2106	DVU2107-DVU2109	Cell division
DORF39640	TTTGGCATGAGGGTTGCTC	-78	DVU2114	DORF39640-DVU2129	Pili
DVU2133	CATTGCACGCTTCTTGCTC	-73	DVU0539, DVU0946	DVU2133-DVU2132	Transmembrane transport
DVU2232	AATGGAGCGTTTCTTGCTT	-51		DVU2232	Function unknown
DVU2272	CGTGGCATGGCTTGTGCAG	-232	DVU2275	DVU2272-DVU2269	Pyruvate metabolism
DVU2277	GCAGGCATGACCCTTGCCG	-90		DVU2277-DVU2276	Transmembrane transport
DVU2280	GCTGGTACGCTTGTTGCTG	-132		DVU2280	Amino acid transport
ncRNA upstream of DVU2357	CTTGGCACACCCCTTGCTT	2456539*	DVU2359	ncRNA	Posttranscriptional regulation
DVU2392	CAAGGCGTGTTCCTTGCCA	-74		DVU2392	Type III secretion
DVU4010(DORF41366)	AGTGGCACGCCTTTCGCTA	-106	DVUA0100	DVU4010	Type III secretion
DVU2405	TTTGGCCCCTTCCTTGCTT	-99	DVU2394	DVU2405-DVU2399	Energy metabolism
DVU2451	CTTGGCCCGGTAATTGCTG	-211	DVU3023	DVU2451	Lactate transport
DVU2652	AATGGCACAGTGTATGCTC	-100		DVU2652	Function unknown
DVU2820	CTGGGCATGGTTCTTGCCT	-58	DVU2827	DVU2820	Pyruvate metabolism and transport
DVU2822	TTTGGCACGTTCCCTGCTC	-91	DVU2827	DVU2822-DVU2825	Pyruvate metabolism and transport
DVU2896	CATTGCACGGTTCTTGCTT	-13		DVU2896-DVU2897	Function unknown
DVU2917	GACGGCAAGCCGCCTGCTG	-196	DVU2934	DVU2917	Lipid A biosynthesis
	TCTGGCACATCTTTTGCTT	-40
DVU2957	GCTGGCACGGAACTTGTTA	-65	DVU2956	DVU2957-DVU2964	Transmembrane transport
DVU2988	CCCGGCACGCTTCGTGCTG	-46	DVU2989	DVU2988-DVU2986	Phage shock response
DVU3003	GTTGGCACGGATAGTGCTT	-220		DVU3003-DVU3000	Exopolysaccharide and biofilm synthesis
DVU3004	GCTGGCCCGCTTATTGCTT	-77		DVU3004-DVU3011	Exopolysaccharide and biofilm synthesis
DVU3020	CATGGCATGTGCCTTGCTT	-56		DVU3020	Function unknown
DVU3025	ATTGGCACATTTCTTGTTA	-153	DVU3023, DVU0539, DVU0946, DVU0621	DVU3025-DVU3033	Lactate metabolism
DVU3143	TCAGGCACAGTTCCTGCTC	-68	DVU3142	DVU3143-DVU3145	Energy metabolism
DVU3232	GCTGGCACGGGCCTTGTAT	-199		DVU3232-DVU3225	Flagella
DVU3234	CGTGGCCCGTATTTTGCTC	-29		DVU3234-DVU3233	Flagella
ncRNA upstream of DVU3282	TTTGGCACGGTTGGTGCTT	3458960*	DVU1419	ncRNA	Posttranscriptional regulation
DVU3302	CTTGGCACGGGGCTTGTTA	-56	DVU3305	DVU3302-DVU3298	Transmembrane transport
DVU3339.1	AGTGGCACGTCAAATGCTC	-61	DVU3334	DVU3339.1-DVU3337	Potassium uptake
DVU3342	AATGGAGCATTAATTGCTA	-113	DVU2114	DVU3342-DVU3344	Pili
DVU3382	GTTGGTGCAGTCCTTGCTT	-247	DVU3381	DVU3382-DVU3381	Transcriptional regulation
DVU3384	TTTGGCACGCTCCATGCTC	-82	DVU3381	DVU3384	Envelope stress response
DVU3387	GCAGGTGCGGTTCTTGCTA	-92		DVU3387	Function unknown
DVUA0015	CATGGCACATCCCTTGCCC	-326	DVUA0143	DVUA0015-DVUA0007	Nitrogen metabolism
DVUA0016	CTTGGCATCGGGTCTGCAA	26	DVUA0143	DVUA0016	Nitrogen metabolism
DVUA0030	TATGGAGTGCTACTTGCAA	-68	DVUA0057	DVUA0030	Exopolysaccharide and biofilm synthesis
DVUA0032	GTTGGAACAGTCATTGCTT	-76	DVUA0057	DVUA0032-DVUA0031	Exopolysaccharide and biofilm synthesis
DVUA0036	TGTGGCACGGTATTGGCTC	29	DVUA0057	DVUA0036-DVUA0041	Exopolysaccharide and biofilm synthesis
DVUA0089	TATGGAATGCAATTTGCTT	-51	DVUA0057	DVUA0089	Exopolysaccharide and biofilm synthesis
DVUA0106	TCTGGCCCGCTTTTCGCAA	-257	DVUA0100	DVUA0106-DVUA0099	Type III secretion
DVUA203(DORF2077)	CATGGCATACTTGCTGCTA	-62	DVUA0100	DVUA203-DVUA0125	Type III secretion
DVUA0143	CGAGGCACGGCTATTGCTT	-29		DVUA0143	Transcriptional regulation
* absolute position
